# Supplementary material for: Universal Principles in the Repair of Communication Problems
Source: PLoS One. 2015 Sep 16;10(9):e0136100. doi: 10.1371/journal.pone.0136100 (PMC4573759; doi:10.1371/journal.pone.0136100)
Supplement: S1 Data — (CSV) [file pone.0136100.s001.csv]

	language	TS_sequence	TS_aud	TS_vis	TS_par	vis_gazeAB	vis_gazeBA	seq_part	seq_intervene	first	recording	previous_RI_target2	oirs.per.minute	modality	language.family	soundproof	ID.sequence	RI_identity	TS_RS_levC.norm	RI_target2.Restricted	TS_aud.bin	CostB.rel	p4	TS_RS_relLength	TS_Clength.logcenter	RI_Clength.logcenter
1	Mandarin	2PP	no	no	no	no	yes	dyadic	no	first	197	NA	-0.000962142511134467	Audible	Sino-Tibetan	FALSE	1709	R1	1	restricted	FALSE	3.04452243772342	-0.2578291093021	-2.83321334405622	-0.352992086931771	1.1562155358208
2	Mandarin	1PP	no	no	yes	yes	NA	dyadic	no	first	197	restricted	-0.000962142511134467	Audible	Sino-Tibetan	FALSE	1710	O	0.0909090909090909	open	FALSE	-1.20397280432594	-0.167054084663166	-0.0953101798043249	-0.858620069545879	-0.792246782040526
3	Mandarin	2PP	no	no	no	no	yes	dyadic	no	first	197	open	-0.000962142511134467	Audible	Sino-Tibetan	FALSE	1711	R1	1	restricted	FALSE	3.25809653802148	-1.34992671694902	-1.94591014905531	-1.33220560402994	1.42621539809198
4	Mandarin	1PP	no	no	yes	no	NA	dyadic	no	first	197	restricted	-0.000962142511134467	Audible	Sino-Tibetan	FALSE	1712	O	0.636363636363636	open	FALSE	-1.99243016469021	-0.653926467406664	0.526093095896779	-0.669695416210254	-0.792246782040526
5	Mandarin	other	noise	no	no	yes	yes	dyadic	no	first	197	open	-0.000962142511134467	Audible	Sino-Tibetan	FALSE	1713	O	0.615384615384615	open	TRUE	-1.6094379124341	0.773189888233482	-0.955511445027436	0.706388369946685	-0.792246782040526
6	Mandarin	other	no	no	no	yes	yes	dyadic	no	first	197	open	-0.000962142511134467	Audible	Sino-Tibetan	FALSE	1714	O	1	open	FALSE	1.09861228866811	1.55814461804655	-2.94443897916644	-0.217393179070161	-0.792246782040526
9	Mandarin	other	no	no	yes	NA	no	dyadic	no	first	197	restricted	-0.000962142511134467	Audible	Sino-Tibetan	FALSE	1716	R2	0.964285714285714	restricted	FALSE	1.38629436111989	1.02961941718116	-2.63905732961526	0.271827693149503	0.0512077032514333
10	Mandarin	other	no	no	yes	yes	no	dyadic	no	first	197	restricted	-0.000962142511134467	Audible	Sino-Tibetan	FALSE	1717	O	1	open	FALSE	0	2.9704144655697	-3.66356164612965	0.706388369946685	-1.34384604603547
12	Mandarin	2PP	no	no	no	NA	yes	dyadic	no	first	197	restricted	-0.000962142511134467	Audible	Sino-Tibetan	FALSE	1718	R2	1	restricted	FALSE	-1.25276296849537	-1.50407739677627	1.25276296849537	-1.82919709941277	-0.579530163693602
13	Mandarin	other	no	no	yes	no	no	dyadic	no	first	197	restricted	-0.000962142511134467	Audible	Sino-Tibetan	FALSE	1719	R1	0	restricted	FALSE	1.09861228866811	-1.38629436111989	0	-2.29151010246766	-0.229962934984982
16	Mandarin	other	no	no	yes	yes	no	dyadic	no	first	197	open	-0.000962142511134467	Audible	Sino-Tibetan	FALSE	1720	O	0.909090909090909	open	FALSE	-1.99243016469021	-0.174353387144778	0.0465200156348929	-0.0934513998983739	-0.792246782040526
17	Mandarin	2PP	no	no	no	no	no	dyadic	no	first	197	open	-0.000962142511134467	Audible	Sino-Tibetan	FALSE	1721	O	0	open	FALSE	-1.29928298413026	-0.241162056816888	0	-0.858620069545879	-0.792246782040526
19	Mandarin	1PP	no	no	yes	NA	no	dyadic	no	first	197	restricted	-0.000962142511134467	Audible	Sino-Tibetan	FALSE	1722	O	0.478260869565217	open	FALSE	-2.4423470353692	-0.579818495252942	0.496436886313891	-0.583767307518618	-1.04184316674849
20	Mandarin	other	overlap	no	no	yes	no	dyadic	no	first	197	open	-0.000962142511134467	Audible	Sino-Tibetan	FALSE	1723	R2	0.958333333333333	restricted	TRUE	1.6094379124341	0.693147180559945	-2.484906649788	0.0745289845973343	0.286416394714934
21	Mandarin	NA	no	no	no	no	yes	dyadic	no	first	197	restricted	-0.000962142511134467	Audible	Sino-Tibetan	FALSE	1725	R1	0.909090909090909	restricted	FALSE	1.50407739677627	0.693147180559945	-2.39789527279837	-0.035257471025913	0.173600133486931
23	Mandarin	NA	no	no	yes	yes	no	dyadic	no	first	197	restricted	-0.000962142511134467	Audible	Sino-Tibetan	FALSE	1726	R2	0.846153846153846	restricted	FALSE	1.87180217690159	-0.143100843640673	-1.87180217690159	-0.669695416210254	0.579971519508917
24	Mandarin	NA	overlap	no	no	no	no	dyadic	no	first	197	restricted	-0.000962142511134467	Audible	Sino-Tibetan	FALSE	1727	O	0	open	TRUE	-2.30258509299405	-0.0953101798043249	0	-0.963250541004236	-1.34384604603547
25	Mandarin	NA	no	no	no	no	no	dyadic	no	first	197	open	-0.000962142511134467	Audible	Sino-Tibetan	FALSE	1728	R2	0.810810810810811	restricted	FALSE	-1.04596855518269	-0.653926467406664	0.352821374622742	0.176548462372813	0.579971519508917
26	Mandarin	NA	no	no	yes	no	no	dyadic	no	first	197	restricted	-0.000962142511134467	Audible	Sino-Tibetan	FALSE	1729	R1	0.833333333333333	restricted	FALSE	-2.07944154167984	-0.944461608840851	0.826678573184468	-0.0934513998983739	-0.229962934984982
27	Mandarin	NA	no	no	no	no	no	dyadic	no	first	197	restricted	-0.000962142511134467	Audible	Sino-Tibetan	FALSE	1730	R2	0.88	restricted	FALSE	-0.200670695462151	0.22314355131421	-0.82098055206983	0.126440317871813	0.173600133486931
28	Mandarin	NA	no	no	yes	no	no	dyadic	no	first	197	restricted	-0.000962142511134467	Audible	Sino-Tibetan	FALSE	1732	O	0.153846153846154	open	FALSE	-3.13549421592915	0.0800427076735364	-0.122602322092332	0.176548462372813	-1.34384604603547
29	Mandarin	NA	no	no	yes	no	no	dyadic	no	first	197	open	-0.000962142511134467	Audible	Sino-Tibetan	FALSE	1737	R2	1	restricted	FALSE	2.56494935746154	0.65677953638907	-3.29583686600433	0.224974495042235	0.579971519508917
30	Mandarin	NA	no	no	yes	no	no	dyadic	no	first	197	restricted	-0.000962142511134467	Audible	Sino-Tibetan	FALSE	1740	O	0.625	open	FALSE	-3.3322045101752	0.658055860748675	-0.693147180559945	1.19381637857726	-1.34384604603547
31	Mandarin	NA	no	no	yes	yes	no	dyadic	no	first	197	open	-0.000962142511134467	Audible	Sino-Tibetan	FALSE	1741	R2	0.588235294117647	restricted	FALSE	0	-1.58045037556085	0.887303195000903	-1.33220560402994	0.8966748487874
32	Mandarin	NA	no	no	yes	no	no	dyadic	no	first	197	restricted	-0.000962142511134467	Audible	Sino-Tibetan	FALSE	1724	O	0.882352941176471	open	FALSE	-2.42774823594805	-0.566395474920801	0.481838086892738	-0.0934513998983739	-0.792246782040526
35	Mandarin	NA	no	no	no	NA	NA	dyadic	no	first	197	restricted	-0.000962142511134467	Audible	Sino-Tibetan	FALSE	1731	O	1	open	FALSE	1.09861228866811	1.09861228866811	-2.484906649788	-0.761067428434225	-0.792246782040526
37	Mandarin	NA	no	no	no	no	yes	dyadic	no	first	197	open	-0.000962142511134467	Audible	Sino-Tibetan	FALSE	1733	R1	0.909090909090909	restricted	FALSE	0.693147180559945	-0.780158557549575	-0.318453731118535	-0.858620069545879	0.82377579153367
38	Mandarin	NA	overlap	no	no	yes	yes	dyadic	no	first	197	restricted	-0.000962142511134467	Audible	Sino-Tibetan	FALSE	1734	O	0.882352941176471	open	TRUE	-1.73460105538811	-1.89711998488588	1.73460105538811	-1.47962987070415	-0.229962934984982
39	Mandarin	NA	no	no	no	no	no	dyadic	no	first	197	open	-0.000962142511134467	Audible	Sino-Tibetan	FALSE	1735	O	0.4	open	FALSE	-1.6094379124341	0.328504066972036	-0.510825623765991	0.126440317871813	-0.792246782040526
40	Mandarin	NA	no	no	no	no	no	dyadic	no	first	197	open	-0.000962142511134467	Audible	Sino-Tibetan	FALSE	1736	R2	0.833333333333333	restricted	FALSE	1.01160091167848	-0.22314355131421	-1.09861228866811	-0.761067428434225	0.391046866173292
41	Mandarin	NA	no	no	no	no	no	dyadic	no	first	197	restricted	-0.000962142511134467	Audible	Sino-Tibetan	FALSE	1738	O	1	open	FALSE	0.693147180559945	1.29928298413026	-2.39789527279837	-0.858620069545879	-1.04184316674849
43	Mandarin	NA	no	no	yes	NA	no	dyadic	no	first	197	open	-0.000962142511134467	Audible	Sino-Tibetan	FALSE	1739	O	0.605263157894737	open	FALSE	-2.36712361413162	0.082238098236972	-0.171850256926659	0.671867963820626	-0.792246782040526
44	Mandarin	NA	no	no	no	no	no	dyadic	no	first	197	open	-0.000962142511134467	Audible	Sino-Tibetan	FALSE	1742	R2	0.966666666666667	restricted	FALSE	2.39789527279837	0.22314355131421	-2.70805020110221	0.361202380721499	1.21440946469326
45	Mandarin	NA	no	no	no	no	no	dyadic	no	first	197	restricted	-0.000962142511134467	Audible	Sino-Tibetan	FALSE	1743	R1	1	restricted	FALSE	1.09861228866811	-1.26851132546351	-0.117783035656384	-1.07606680223224	1.3241959203165
46	Mandarin	NA	no	no	yes	no	no	dyadic	no	first	197	restricted	-0.000962142511134467	Audible	Sino-Tibetan	FALSE	1744	O	0	open	FALSE	-1.29928298413026	-0.241162056816888	0	-0.858620069545879	-0.792246782040526
47	Mandarin	NA	no	no	no	no	no	dyadic	no	first	197	open	-0.000962142511134467	Audible	Sino-Tibetan	FALSE	1745	R2	0.923076923076923	restricted	FALSE	0.916290731874155	0.619039208406224	-1.87180217690159	-0.669695416210254	-0.394184763624107
49	Mandarin	NA	no	NA	yes	yes	NA	dyadic	no	first	197	open	-0.000962142511134467	Audible	Sino-Tibetan	FALSE	1746	R1	0.888888888888889	restricted	FALSE	0.182321556793955	-0.200670695462151	-0.587786664902119	-1.07606680223224	-0.229962934984982
50	Mandarin	other	no	no	no	yes	yes	dyadic	no	first	199	NA	-0.000962142511134467	Audible	Sino-Tibetan	FALSE	1762	R1	0.833333333333333	restricted	FALSE	-1.31218638896617	0.0870113769896297	-0.325422400434628	0.600245755008535	-0.0825386683107729
51	Mandarin	2PP	no	no	no	yes	yes	dyadic	no	first	199	restricted	-0.000962142511134467	Audible	Sino-Tibetan	FALSE	1766	O	0	open	FALSE	-1.09861228866811	-0.287682072451781	0	-1.07606680223224	-0.792246782040526
52	Mandarin	other	no	yes	no	yes	yes	dyadic	no	first	199	open	-0.000962142511134467	Audible	Sino-Tibetan	FALSE	1777	R1	0.846153846153846	restricted	FALSE	1.09861228866811	-0.207639364778244	-1.17865499634165	-0.669695416210254	0.488599507284946
53	Mandarin	other	no	no	no	yes	yes	dyadic	no	first	199	restricted	-0.000962142511134467	Audible	Sino-Tibetan	FALSE	1754	O	0.666666666666667	open	FALSE	-2.89037175789616	-0.0540672212702758	0	-0.283600101383767	-1.34384604603547
54	Mandarin	other	overlap	yes	no	yes	yes	multi-party	no	first	199	open	-0.000962142511134467	Audible	Sino-Tibetan	FALSE	1760	R1	1	restricted	TRUE	1.38629436111989	0.470003629245736	-2.07944154167984	-1.19845923246774	-0.579530163693602
56	Mandarin	1PP	no	no	no	no	yes	multi-party	no	first	199	restricted	-0.000962142511134467	Audible	Sino-Tibetan	FALSE	1761	O	1	open	FALSE	2.484906649788	1.32687094064909	-3.89182029811063	1.0125773808306	0.488599507284946
57	Mandarin	other	no	no	no	no	no	multi-party	no	first	199	open	-0.000962142511134467	Audible	Sino-Tibetan	FALSE	1763	R2	0.707317073170732	restricted	FALSE	-0.538996500732687	0.769133087537867	-1.22866541691631	0.773045841405957	-0.0825386683107729
58	Mandarin	1PP	no	no	no	yes	yes	multi-party	no	first	199	restricted	-0.000962142511134467	Audible	Sino-Tibetan	FALSE	1764	O	0.955555555555556	open	FALSE	0.916290731874155	0.762140052046897	-2.01490302054226	0.897777107709616	0.746996209709446
60	Mandarin	other	no	yes	no	no	no	multi-party	yes	first	199	restricted	-0.000962142511134467	Audible	Sino-Tibetan	FALSE	1765	R1	1	restricted	FALSE	1.6094379124341	0.847297860387204	-2.63905732961526	-0.583767307518618	-0.394184763624107
62	Mandarin	other	no	no	no	NA	yes	multi-party	no	first	199	restricted	-0.000962142511134467	Audible	Sino-Tibetan	FALSE	1767	O	1	open	FALSE	0	2.39789527279837	-3.09104245335832	-0.035257471025913	-1.34384604603547
64	Mandarin	other	no	no	no	yes	no	multi-party	no	first	199	restricted	-0.000962142511134467	Audible	Sino-Tibetan	FALSE	1768	R2	1	restricted	FALSE	2.484906649788	0.526093095896779	-3.09104245335832	-0.035257471025913	0.488599507284946
65	Mandarin	other	no	no	no	NA	yes	multi-party	no	first	199	restricted	-0.000962142511134467	Audible	Sino-Tibetan	FALSE	1769	O	0.896551724137931	open	FALSE	-0.693147180559945	-0.216223108469636	-0.189241999638528	0.317207019437389	0.488599507284946
66	Mandarin	1PP	no	no	no	yes	yes	multi-party	no	first	199	open	-0.000962142511134467	Audible	Sino-Tibetan	FALSE	1770	R1	0.652173913043478	restricted	FALSE	0.405465108108164	0.139761942375159	-1.05605267424931	0.0206798234759127	0.488599507284946
67	Mandarin	other	no	no	no	no	no	multi-party	no	first	199	restricted	-0.000962142511134467	Audible	Sino-Tibetan	FALSE	1771	R2	0.923076923076923	restricted	FALSE	-0.336472236621213	0.0800427076735364	-0.619039208406224	-0.669695416210254	-0.394184763624107
68	Mandarin	2PP	no	no	no	no	yes	multi-party	no	first	199	restricted	-0.000962142511134467	Audible	Sino-Tibetan	FALSE	1772	O	1	open	FALSE	0.693147180559945	1.73460105538811	-2.83321334405622	-0.352992086931771	-1.04184316674849
69	Mandarin	other	overlap	no	no	yes	NA	multi-party	yes	first	199	open	-0.000962142511134467	Audible	Sino-Tibetan	FALSE	1773	R1	0.72972972972973	restricted	TRUE	-0.105360515657826	0.666478933477784	-1.30833281965018	0.636501271951081	0.173600133486931
70	Mandarin	other	no	no	no	yes	yes	multi-party	yes	first	199	restricted	-0.000962142511134467	Audible	Sino-Tibetan	FALSE	1774	O	0.5	open	FALSE	-2.484906649788	-0.331357135954442	0.251314428280906	0.271827693149503	-0.792246782040526
71	Mandarin	other	no	no	no	no	NA	multi-party	no	first	199	open	-0.000962142511134467	Audible	Sino-Tibetan	FALSE	1775	R1	1	restricted	FALSE	2.19722457733622	1.25276296849537	-3.55534806148941	0.563055583373494	0.173600133486931
72	Mandarin	NA	no	no	no	no	yes	multi-party	yes	first	199	restricted	-0.000962142511134467	Audible	Sino-Tibetan	FALSE	1776	R1	0.285714285714286	restricted	FALSE	-0.559615787935423	-0.78845736036427	0.336472236621213	-0.502670726009725	0.488599507284946
73	Mandarin	NA	overlap	no	yes	yes	no	multi-party	no	first	199	restricted	-0.000962142511134467	Audible	Sino-Tibetan	FALSE	1778	O	0.142857142857143	open	TRUE	-1.38629436111989	-0.0689928714869514	-0.154150679827258	-0.583767307518618	-0.792246782040526
74	Mandarin	NA	no	no	no	yes	yes	multi-party	no	first	199	open	-0.000962142511134467	Audible	Sino-Tibetan	FALSE	1779	O	0.75	open	FALSE	-3.2188758248682	0.207639364778245	-0.246860077931526	0.445361835532061	-1.34384604603547
75	Mandarin	NA	no	no	yes	no	no	multi-party	yes	first	199	open	-0.000962142511134467	Audible	Sino-Tibetan	FALSE	1780	R2	1	restricted	FALSE	2.94443897916644	0.559615787935423	-3.55534806148941	0.563055583373494	1.03227375664901
77	Mandarin	NA	no	no	yes	no	no	multi-party	yes	first	199	restricted	-0.000962142511134467	Audible	Sino-Tibetan	FALSE	1752	R1	0.833333333333333	restricted	FALSE	-0.430782916092454	0.0870113769896297	-0.587786664902119	0.600245755008535	0.579971519508917
78	Mandarin	NA	overlap	no	yes	yes	yes	multi-party	no	first	199	restricted	-0.000962142511134467	Audible	Sino-Tibetan	FALSE	1753	O	0.8	open	TRUE	-1.38629436111989	0	-0.22314355131421	-0.502670726009725	-0.792246782040526
79	Mandarin	NA	no	no	no	NA	NA	multi-party	no	first	199	open	-0.000962142511134467	Audible	Sino-Tibetan	FALSE	1755	R2	0.888888888888889	restricted	FALSE	-1.34992671694902	-0.581921545449721	0.351397886837889	-0.217393179070161	-0.0825386683107729
80	Mandarin	NA	no	no	no	yes	NA	multi-party	no	first	199	restricted	-0.000962142511134467	Audible	Sino-Tibetan	FALSE	1756	R2	0.578947368421053	restricted	FALSE	-0.998528830111127	-1.17865499634165	0.864997437486605	-1.19845923246774	-0.0825386683107729
83	Mandarin	NA	no	no	no	yes	yes	multi-party	no	first	199	open	-0.000962142511134467	Audible	Sino-Tibetan	FALSE	1757	R2	0.863636363636364	restricted	FALSE	1.50407739677627	0	-1.70474809223843	-0.035257471025913	0.966066834335404
84	Mandarin	NA	no	no	no	yes	yes	multi-party	no	first	199	restricted	-0.000962142511134467	Audible	Sino-Tibetan	FALSE	1758	R2	0.935483870967742	restricted	FALSE	0.955511445027436	0.543615446588982	-1.82454929205105	0.403895700187915	0.579971519508917
85	Mandarin	NA	no	no	no	yes	yes	multi-party	no	first	199	restricted	-0.000962142511134467	Audible	Sino-Tibetan	FALSE	1759	R2	1	restricted	FALSE	2.19722457733622	0.693147180559945	-2.99573227355399	-0.154091720436017	0.173600133486931
86	Mandarin	other	no	no	no	yes	yes	dyadic	yes	first	200	NA	-0.000962142511134467	Audible	Sino-Tibetan	FALSE	1781	R2	0.840909090909091	restricted	FALSE	-0.526093095896779	-1.30405626288292	0.839750654751821	-0.217393179070161	1.42621539809198
87	Mandarin	other	no	no	no	yes	yes	dyadic	no	first	200	restricted	-0.000962142511134467	Audible	Sino-Tibetan	FALSE	1782	R2	0.815789473684211	restricted	FALSE	-0.154150679827258	-0.0259754864032607	-0.593063722002963	0.671867963820626	0.966066834335404
88	Mandarin	other	no	no	no	no	no	dyadic	no	first	200	restricted	-0.000962142511134467	Audible	Sino-Tibetan	FALSE	1783	R2	0.875	restricted	FALSE	1.79175946922805	-0.154150679827258	-1.79175946922805	0.0745289845973343	1.3241959203165
89	Mandarin	other	no	no	no	yes	yes	dyadic	no	first	200	restricted	-0.000962142511134467	Audible	Sino-Tibetan	FALSE	1784	R1	0.833333333333333	restricted	FALSE	-0.356674943938732	-1.15923691048454	0.628608659422374	0.445361835532061	2.054921067273
90	Mandarin	other	no	no	no	yes	yes	dyadic	no	first	200	restricted	-0.000962142511134467	Audible	Sino-Tibetan	FALSE	1785	R2	0.827586206896552	restricted	FALSE	-1.75785791755237	-0.348306694268216	0.189241999638528	0.0745289845973343	-0.394184763624107
92	Mandarin	other	no	no	no	yes	yes	dyadic	no	first	200	restricted	-0.000962142511134467	Audible	Sino-Tibetan	FALSE	1786	R2	0.681159420289855	restricted	FALSE	-0.526093095896779	-0.419853845560264	-0.0444517625708338	1.47980388633447	1.95605530566586
93	Mandarin	other	no	no	no	no	yes	dyadic	yes	first	200	restricted	-0.000962142511134467	Audible	Sino-Tibetan	FALSE	1787	R1	1	restricted	FALSE	2.484906649788	0.526093095896779	-3.09104245335832	-0.035257471025913	0.488599507284946
95	Mandarin	1PP	no	no	yes	yes	no	dyadic	yes	first	200	open	-0.000962142511134467	Audible	Sino-Tibetan	FALSE	1788	R2	1	restricted	FALSE	3.78418963391826	-0.195744577126095	-3.61091791264422	0.636501271951081	2.11725757823237
96	Mandarin	2PP	no	no	yes	no	no	dyadic	no	first	200	restricted	-0.000962142511134467	Audible	Sino-Tibetan	FALSE	1789	O	0	open	FALSE	-0.182321556793955	-0.606135803570316	0	-0.761067428434225	0.286416394714934
97	Mandarin	other	no	no	no	no	no	dyadic	no	first	200	open	-0.000962142511134467	Audible	Sino-Tibetan	FALSE	1790	R2	1	restricted	FALSE	1.79175946922805	0.251314428280906	-2.19722457733622	-1.07606680223224	-0.229962934984982
99	Mandarin	2PP	no	no	no	yes	yes	dyadic	no	first	200	restricted	-0.000962142511134467	Audible	Sino-Tibetan	FALSE	1791	R2	0.952380952380952	restricted	FALSE	2.01490302054226	0.211309093667207	-2.35137525716348	-0.0934513998983739	0.746996209709446
100	Mandarin	NA	no	no	no	yes	yes	dyadic	no	first	200	restricted	-0.000962142511134467	Audible	Sino-Tibetan	FALSE	1792	R2	0.846153846153846	restricted	FALSE	0.934309237376833	-1.09861228866811	-0.167054084663166	-0.669695416210254	1.52149462886867
101	Mandarin	NA	no	no	no	yes	yes	dyadic	no	first	200	restricted	-0.000962142511134467	Audible	Sino-Tibetan	FALSE	1793	R2	0.735849056603774	restricted	FALSE	0.171850256926659	-0.278203328497237	-0.504556010752395	1.11891209385594	1.9215348995398
102	Mandarin	NA	no	no	no	yes	yes	dyadic	yes	first	200	restricted	-0.000962142511134467	Audible	Sino-Tibetan	FALSE	1794	R2	0.72972972972973	restricted	FALSE	1.55814461804655	-0.623188591953035	-1.12601126285622	0.636501271951081	2.46761142201921
103	Mandarin	NA	no	no	no	yes	yes	dyadic	no	first	200	restricted	-0.000962142511134467	Audible	Sino-Tibetan	FALSE	1797	R2	1	restricted	FALSE	2.89037175789616	0.313657558855042	-3.25809653802148	0.176548462372813	0.966066834335404
105	Mandarin	NA	no	no	no	yes	yes	dyadic	no	first	200	restricted	-0.000962142511134467	Audible	Sino-Tibetan	FALSE	1798	R2	0.928571428571429	restricted	FALSE	1.70474809223843	0.0741079721537218	-1.94591014905531	-0.583767307518618	0.391046866173292
106	Mandarin	NA	no	no	no	yes	yes	dyadic	no	first	200	restricted	-0.000962142511134467	Audible	Sino-Tibetan	FALSE	1799	R2	0	restricted	FALSE	0	-0.693147180559945	0	-0.283600101383767	0.966066834335404
107	Mandarin	NA	no	no	no	yes	yes	dyadic	no	first	201	NA	-0.000962142511134467	Audible	Sino-Tibetan	FALSE	1800	R2	0.607142857142857	restricted	FALSE	-0.143100843640673	0	-0.624154309072994	0.271827693149503	0.579971519508917
108	Mandarin	NA	no	no	no	yes	yes	dyadic	no	first	200	NA	-0.000962142511134467	Audible	Sino-Tibetan	FALSE	1801	R2	0.941176470588235	restricted	FALSE	0.405465108108164	1.22377543162212	-2.14006616349627	-0.352992086931771	-0.792246782040526
109	Mandarin	NA	no	no	no	yes	yes	dyadic	no	first	200	restricted	-0.000962142511134467	Audible	Sino-Tibetan	FALSE	1802	R2	0.954545454545455	restricted	FALSE	1.54044504094715	0.2578291093021	-1.99243016469021	-0.035257471025913	0.665899628200553
110	Mandarin	NA	overlap	no	yes	yes	yes	dyadic	yes	first	200	restricted	-0.000962142511134467	Audible	Sino-Tibetan	FALSE	1803	R1	0.883720930232558	restricted	TRUE	-0.670157662335247	-2.38262780066758	1.96944064646551	-1.47962987070415	1.21440946469326
111	Mandarin	NA	no	no	no	yes	yes	dyadic	no	first	200	restricted	-0.000962142511134467	Audible	Sino-Tibetan	FALSE	1804	R2	1	restricted	FALSE	1.79175946922805	2.06142303617716	-4.00733318523247	1.1692778710321	-0.229962934984982
112	Mandarin	NA	no	no	no	yes	yes	dyadic	no	first	200	restricted	-0.000962142511134467	Audible	Sino-Tibetan	FALSE	1795	R2	0.777777777777778	restricted	FALSE	-2.484906649788	-0.137201121513485	0.0571584138399486	0.524881288810584	-0.792246782040526
113	Mandarin	NA	no	no	no	yes	yes	dyadic	no	first	200	restricted	-0.000962142511134467	Audible	Sino-Tibetan	FALSE	1796	R2	0.983606557377049	restricted	FALSE	0.693147180559945	2.31911439494526	-3.41772668361337	1.31061337565592	-0.579530163693602
114	Mandarin	1PP	no	no	yes	no	no	dyadic	no	first	198	NA	-0.000962142511134467	Audible	Sino-Tibetan	FALSE	1747	R2	0.882352941176471	restricted	FALSE	1.32175583998232	-0.111225635110224	-1.44691898293633	-0.352992086931771	0.746996209709446
115	Mandarin	1PP	no	no	no	no	no	dyadic	no	first	198	restricted	-0.000962142511134467	Audible	Sino-Tibetan	FALSE	1748	R1	0.851851851851852	restricted	FALSE	-0.773189888233482	-0.341749293722057	-0.0377403279828471	0.224974495042235	0.488599507284946
116	Mandarin	1PP	no	no	no	yes	no	dyadic	no	first	198	restricted	-0.000962142511134467	Audible	Sino-Tibetan	FALSE	1749	R1	0.8125	restricted	FALSE	0.538996500732687	-0.171850256926659	-0.826678573184468	-0.425891144185501	0.488599507284946
117	Mandarin	other	no	no	no	no	no	dyadic	no	first	198	restricted	-0.000962142511134467	Audible	Sino-Tibetan	FALSE	1750	O	0.111111111111111	open	FALSE	-2.07944154167984	0	-0.117783035656384	0.224974495042235	-0.792246782040526
118	Mandarin	other	no	no	no	yes	no	dyadic	no	first	196	NA	-0.000962142511134467	Audible	Sino-Tibetan	FALSE	1708	R2	0.933333333333333	restricted	FALSE	2.22462355152433	0.093090423066012	-2.42036812865043	0.897777107709616	1.88616820767025
119	Mandarin	1PP	no	no	no	no	no	dyadic	no	first	198	NA	-0.000962142511134467	Audible	Sino-Tibetan	FALSE	1751	R2	0.909090909090909	restricted	FALSE	2.01490302054226	-0.435318071257845	-1.70474809223843	-0.858620069545879	0.746996209709446
121	Chapalaa	other	no	no	no	no	no	multi-party	no	first	77	NA	0.244651892576582	Audible	Barbacoan	FALSE	591	O	0.735294117647059	open	FALSE	-2.52572864430826	0.230523658611832	-0.307484699747961	0.524881288810584	-1.04184316674849
122	Chapalaa	other	overlap	no	no	yes	no	multi-party	no	first	77	open	0.244651892576582	Audible	Barbacoan	FALSE	592	O	0.111111111111111	open	TRUE	-2.484906649788	0.0377403279828471	-0.117783035656384	0.224974495042235	-1.04184316674849
124	Chapalaa	other	no	no	no	yes	yes	multi-party	no	first	77	restricted	0.244651892576582	Audible	Barbacoan	FALSE	594	O	0.214285714285714	open	FALSE	-2.63905732961526	-0.265703165733006	0.196710294246054	0.0206798234759127	-1.04184316674849
126	Chapalaa	2PP	no	no	no	no	no	multi-party	no	first	77	restricted	0.244651892576582	Audible	Barbacoan	FALSE	596	R2	0.970588235294118	restricted	FALSE	1.89711998488588	0.390866308687012	-2.42774823594805	0.524881288810584	1.09557521528315
128	Chapalaa	other	no	no	no	yes	NA	multi-party	no	first	77	restricted	0.244651892576582	Audible	Barbacoan	FALSE	598	R2	0.580645161290323	restricted	FALSE	-1.04982212449868	0.138150338480817	-0.438254930931155	0.403895700187915	-0.0825386683107729
129	Chapalaa	1PP	overlap	no	no	no	NA	multi-party	no	first	77	restricted	0.244651892576582	Audible	Barbacoan	FALSE	599	O	0.823529411764706	open	TRUE	-2.14006616349627	-0.111225635110224	0	-0.352992086931771	-1.04184316674849
130	Chapalaa	other	overlap	no	no	no	no	multi-party	no	first	77	open	0.244651892576582	Audible	Barbacoan	FALSE	600	O	0.448275862068966	open	TRUE	-2.07944154167984	0.476924072090309	-0.594707107746693	0.317207019437389	-1.04184316674849
131	Chapalaa	other	no	no	no	no	no	multi-party	no	first	77	open	0.244651892576582	Audible	Barbacoan	FALSE	601	R2	0.923076923076923	restricted	FALSE	1.38629436111989	-0.143100843640673	-1.46633706879343	-0.669695416210254	0.488599507284946
132	Chapalaa	other	overlap	no	yes	no	no	multi-party	no	first	77	restricted	0.244651892576582	Audible	Barbacoan	FALSE	602	O	0.818181818181818	open	TRUE	-0.619039208406224	0.0953101798043249	-0.526093095896779	-0.035257471025913	-0.0825386683107729
133	Chapalaa	other	no	no	no	no	yes	multi-party	no	first	77	open	0.244651892576582	Audible	Barbacoan	FALSE	603	R2	0.909090909090909	restricted	FALSE	-0.847297860387204	1.5993875765806	-1.95606252051933	1.98057453682745	-0.229962934984982
134	Chapalaa	2PP	no	no	no	no	yes	multi-party	no	first	77	restricted	0.244651892576582	Audible	Barbacoan	FALSE	604	NA	0.933333333333333	restricted	FALSE	-0.762140052046897	-0.451985123743057	0.0689928714869514	-0.583767307518618	-0.0825386683107729
136	Chapalaa	2PP	no	no	no	no	no	multi-party	yes	first	77	restricted	0.244651892576582	Audible	Barbacoan	FALSE	606	R2	0.9	restricted	FALSE	0.955511445027436	-2.89037175789616	1.6094379124341	-2.29151010246766	1.42621539809198
137	Chapalaa	other	overlap	no	no	no	no	multi-party	no	first	89	NA	0.244651892576582	Audible	Barbacoan	FALSE	763	R2	1	restricted	TRUE	1.38629436111989	0.182321556793955	-1.79175946922805	-0.761067428434225	0.0512077032514333
138	Chapalaa	other	no	NA	NA	NA	NA	multi-party	no	first	78	NA	0.244651892576582	Audible	Barbacoan	FALSE	607	R2	0.709090909090909	restricted	FALSE	-2.06142303617716	-0.119801199812621	0	1.1692778710321	-0.0825386683107729
139	Chapalaa	other	no	NA	no	yes	yes	multi-party	no	first	78	restricted	0.244651892576582	Audible	Barbacoan	FALSE	608	R2	1	restricted	FALSE	1.6094379124341	0.154150679827258	-1.94591014905531	-1.33220560402994	-0.394184763624107
140	Chapalaa	1PP	no	NA	NA	NA	NA	multi-party	no	first	78	restricted	0.244651892576582	Audible	Barbacoan	FALSE	609	O	0.3125	open	FALSE	-1.70474809223843	0.207639364778245	-0.374693449441411	-0.425891144185501	-1.04184316674849
141	Chapalaa	2PP	no	no	no	no	NA	multi-party	no	first	78	open	0.244651892576582	Audible	Barbacoan	FALSE	610	R2	1	restricted	FALSE	0.693147180559945	0.773189888233482	-1.87180217690159	-0.669695416210254	-0.579530163693602
142	Chapalaa	2PP	no	no	no	no	yes	multi-party	no	first	78	restricted	0.244651892576582	Audible	Barbacoan	FALSE	611	R2	0.7	restricted	FALSE	0.810930216216329	-0.262364264467491	-0.916290731874155	-0.963250541004236	0.173600133486931
144	Chapalaa	1PP	overlap	no	no	yes	no	multi-party	no	first	78	restricted	0.244651892576582	Audible	Barbacoan	FALSE	613	O	0.25	open	TRUE	-2.01490302054226	0.162518929497775	-0.287682072451781	-0.154091720436017	-1.04184316674849
145	Chapalaa	other	no	yes	no	no	no	multi-party	no	first	78	open	0.244651892576582	Audible	Barbacoan	FALSE	614	O	1	open	FALSE	1.79175946922805	1.09861228866811	-3.04452243772342	-0.0934513998983739	-0.229962934984982
146	Chapalaa	1PP	no	no	no	no	no	multi-party	no	first	78	open	0.244651892576582	Audible	Barbacoan	FALSE	615	R2	0.869565217391304	restricted	FALSE	1.29928298413026	0.496436886313891	-2.03688192726104	0.0206798234759127	0.391046866173292
147	Chapalaa	other	no	yes	NA	no	NA	multi-party	no	first	78	restricted	0.244651892576582	Audible	Barbacoan	FALSE	616	O	0.379310344827586	open	FALSE	-2.19722457733622	0.371563556432483	-0.476924072090309	0.317207019437389	-1.04184316674849
149	Chapalaa	other	overlap	no	no	NA	yes	multi-party	no	first	78	restricted	0.244651892576582	Audible	Barbacoan	FALSE	618	R2	0.945945945945946	restricted	TRUE	0.916290731874155	1.66500776358891	-2.91777073208428	0.636501271951081	-0.394184763624107
150	Chapalaa	other	overlap	no	no	yes	yes	multi-party	no	first	78	restricted	0.244651892576582	Audible	Barbacoan	FALSE	619	O	0.8125	open	TRUE	-1.94591014905531	0	-0.133531392624523	-0.425891144185501	-1.04184316674849
152	Chapalaa	other	no	yes	yes	no	yes	dyadic	no	first	79	NA	0.244651892576582	Audible	Barbacoan	FALSE	628	R1	0.795454545454545	restricted	FALSE	-0.955511445027436	0.893817876022097	-1.21924027645672	0.867590642513199	-0.394184763624107
154	Chapalaa	1PP	no	no	no	no	no	multi-party	no	first	79	restricted	0.244651892576582	Audible	Barbacoan	FALSE	630	O	0.2	open	FALSE	-2.30258509299405	-0.318453731118535	0.22314355131421	-0.425891144185501	-1.04184316674849
156	Chapalaa	2PP	no	no	no	no	no	multi-party	no	first	79	restricted	0.244651892576582	Audible	Barbacoan	FALSE	632	O	0.388888888888889	open	FALSE	-2.07944154167984	0	-0.117783035656384	-0.283600101383767	-1.04184316674849
157	Chapalaa	1PP	no	no	no	no	no	multi-party	no	first	79	open	0.244651892576582	Audible	Barbacoan	FALSE	633	O	0.428571428571429	open	FALSE	-1.38629436111989	0.336472236621213	-0.559615787935423	-0.583767307518618	-1.04184316674849
158	Chapalaa	2PP	no	no	no	no	no	multi-party	no	first	79	open	0.244651892576582	Audible	Barbacoan	FALSE	634	R2	0.769230769230769	restricted	FALSE	-1.87180217690159	-1.32175583998232	1.17865499634165	-1.82919709941277	-1.04184316674849
160	Chapalaa	other	no	no	no	no	no	dyadic	no	first	79	restricted	0.244651892576582	Audible	Barbacoan	FALSE	636	R2	0.91304347826087	restricted	FALSE	0.980829253011726	0.737598943130779	-2.03688192726104	0.0206798234759127	0.0512077032514333
161	Chapalaa	1PP	no	no	no	no	no	dyadic	no	first	79	restricted	0.244651892576582	Audible	Barbacoan	FALSE	637	O	0.3	open	FALSE	-2.35137525716348	0.265703165733006	-0.356674943938732	0.361202380721499	-1.04184316674849
162	Chapalaa	2PP	no	no	no	no	no	dyadic	no	first	79	open	0.244651892576582	Audible	Barbacoan	FALSE	638	R2	0.91304347826087	restricted	FALSE	0	1.05605267424931	-1.74919985480926	0.0206798234759127	-0.579530163693602
163	Chapalaa	2PP	no	yes	no	no	no	dyadic	no	first	79	restricted	0.244651892576582	Audible	Barbacoan	FALSE	639	R1	0.266666666666667	restricted	FALSE	-1.32175583998232	-0.45953232937844	0.22314355131421	-0.761067428434225	-0.579530163693602
164	Chapalaa	1PP	no	yes	no	no	no	dyadic	no	first	79	restricted	0.244651892576582	Audible	Barbacoan	FALSE	640	R2	0.533333333333333	restricted	FALSE	-0.154150679827258	-0.550046336919272	-0.0689928714869514	-0.502670726009725	0.488599507284946
165	Chapalaa	other	no	yes	no	no	no	dyadic	yes	first	79	restricted	0.244651892576582	Audible	Barbacoan	FALSE	641	R2	0.685185185185185	restricted	FALSE	-1.21639532432449	-0.722134717433198	0.462623521948113	0.524881288810584	0.82377579153367
166	Chapalaa	other	no	no	no	no	no	dyadic	no	first	79	restricted	0.244651892576582	Audible	Barbacoan	FALSE	642	R2	0.903225806451613	restricted	FALSE	0.980829253011726	1.03609193168678	-2.33537491581704	0.403895700187915	0.0512077032514333
167	Chapalaa	other	no	no	no	no	no	dyadic	no	first	79	restricted	0.244651892576582	Audible	Barbacoan	FALSE	643	R2	0.909090909090909	restricted	FALSE	-0.510825623765991	0.318453731118535	-0.78845736036427	-0.035257471025913	-0.229962934984982
168	Chapalaa	1PP	overlap	no	no	no	no	dyadic	no	first	79	restricted	0.244651892576582	Audible	Barbacoan	FALSE	644	O	0	open	TRUE	-2.2512917986065	-0.100083458556983	0	-0.217393179070161	-1.04184316674849
169	Chapalaa	other	no	no	yes	no	no	multi-party	no	first	80	NA	0.244651892576582	Audible	Barbacoan	FALSE	654	R2	1	restricted	FALSE	1.25276296849537	0.747214401830221	-2.2512917986065	-0.217393179070161	-0.0825386683107729
170	Chapalaa	other	no	no	NA	no	NA	multi-party	no	first	80	restricted	0.244651892576582	Audible	Barbacoan	FALSE	655	O	0.695652173913043	open	FALSE	-1.70474809223843	0.570544858467613	-0.737598943130779	0.0206798234759127	-1.04184316674849
171	Chapalaa	1PP	no	no	yes	no	no	multi-party	no	first	80	open	0.244651892576582	Audible	Barbacoan	FALSE	656	R2	0.952380952380952	restricted	FALSE	0.287682072451781	2.19722457733622	-3.04452243772342	1.3548072164333	-0.579530163693602
172	Chapalaa	other	no	no	no	no	yes	multi-party	no	first	80	restricted	0.244651892576582	Audible	Barbacoan	FALSE	657	O	1	open	FALSE	0.693147180559945	2.15948424935337	-3.25809653802148	0.176548462372813	-1.04184316674849
176	Chapalaa	other	no	NA	NA	NA	yes	dyadic	no	first	81	NA	0.244651892576582	Audible	Barbacoan	FALSE	688	O	0	open	FALSE	-2.14006616349627	-0.111225635110224	0	-0.352992086931771	-1.04184316674849
177	Chapalaa	other	no	no	no	yes	NA	dyadic	no	first	81	open	0.244651892576582	Audible	Barbacoan	FALSE	671	O	0	open	FALSE	-1.70474809223843	-0.167054084663166	0	-0.858620069545879	-1.04184316674849
178	Chapalaa	other	no	no	no	no	no	dyadic	no	first	81	open	0.244651892576582	Audible	Barbacoan	FALSE	672	O	0.2	open	FALSE	-1.79175946922805	0.0689928714869514	-0.22314355131421	-0.502670726009725	-1.04184316674849
179	Chapalaa	other	no	no	no	no	no	dyadic	no	first	81	open	0.244651892576582	Audible	Barbacoan	FALSE	673	O	0.333333333333333	open	FALSE	-1.38629436111989	0.182321556793955	-0.405465108108164	-0.761067428434225	-1.04184316674849
180	Chapalaa	other	no	no	no	no	no	dyadic	no	first	81	open	0.244651892576582	Audible	Barbacoan	FALSE	674	O	0.470588235294118	open	FALSE	-2.14006616349627	-0.747214401830221	0.635988766719997	-1.07606680223224	-1.04184316674849
181	Chapalaa	2PP	no	no	no	no	no	dyadic	no	first	81	open	0.244651892576582	Audible	Barbacoan	FALSE	675	O	0	open	FALSE	-1.87180217690159	-0.143100843640673	0	-0.669695416210254	-1.04184316674849
182	Chapalaa	other	no	no	no	yes	no	dyadic	no	first	81	open	0.244651892576582	Audible	Barbacoan	FALSE	680	O	0.590909090909091	open	FALSE	-2.39789527279837	-0.980829253011726	0.893817876022097	-1.07606680223224	-1.04184316674849
183	Chapalaa	2PP	no	no	yes	yes	no	dyadic	no	first	81	open	0.244651892576582	Audible	Barbacoan	FALSE	681	O	0.909090909090909	open	FALSE	-1.02961941718116	0.146603474191875	-0.451985123743057	-0.035257471025913	-0.394184763624107
185	Chapalaa	other	no	no	no	no	no	dyadic	no	first	81	open	0.244651892576582	Audible	Barbacoan	FALSE	684	O	0.923076923076923	open	FALSE	-1.87180217690159	-0.510825623765991	0.367724780125317	-1.07606680223224	-1.04184316674849
186	Chapalaa	other	no	no	no	yes	yes	dyadic	no	first	81	open	0.244651892576582	Audible	Barbacoan	FALSE	685	O	0.214285714285714	open	FALSE	-1.70474809223843	0.0741079721537218	-0.241162056816888	-0.583767307518618	-1.04184316674849
187	Chapalaa	1PP	no	no	no	yes	yes	dyadic	no	first	81	open	0.244651892576582	Audible	Barbacoan	FALSE	686	O	0.6	open	FALSE	-1.38629436111989	0.693147180559945	-0.916290731874155	-0.154091720436017	-1.04184316674849
188	Chapalaa	1PP	no	no	no	yes	yes	dyadic	no	first	81	open	0.244651892576582	Audible	Barbacoan	FALSE	687	O	0.285714285714286	open	FALSE	-1.79175946922805	0	-0.154150679827258	-0.583767307518618	-1.04184316674849
189	Chapalaa	other	overlap	yes	yes	no	no	dyadic	no	first	82	NA	0.244651892576582	Audible	Barbacoan	FALSE	703	O	0	open	TRUE	-1.99243016469021	-0.127833371509885	0	-0.035257471025913	-0.792246782040526
191	Chapalaa	1PP	no	no	no	no	no	multi-party	no	first	82	restricted	0.244651892576582	Audible	Barbacoan	FALSE	689	O	0.944444444444444	open	FALSE	-0.693147180559945	1.38629436111989	-1.79175946922805	0.600245755008535	-0.792246782040526
192	Chapalaa	other	no	no	no	yes	no	multi-party	no	first	82	open	0.244651892576582	Audible	Barbacoan	FALSE	691	O	0.76056338028169	open	FALSE	-3.16406758837321	-1.00822822719984	0.966843011036986	0.224974495042235	-0.792246782040526
193	Chapalaa	1PP	no	no	no	yes	no	multi-party	no	first	82	open	0.244651892576582	Audible	Barbacoan	FALSE	694	R1	0.823529411764706	restricted	FALSE	-0.847297860387204	0.53062825106217	-0.887303195000903	-0.352992086931771	-0.792246782040526
194	Chapalaa	other	overlap	no	no	yes	no	multi-party	no	first	82	restricted	0.244651892576582	Audible	Barbacoan	FALSE	701	O	0.578947368421053	open	TRUE	-1.38629436111989	0.641853886172395	-0.864997437486605	-0.217393179070161	-1.04184316674849
195	Chapalaa	other	no	no	no	NA	yes	multi-party	no	first	82	open	0.244651892576582	Audible	Barbacoan	FALSE	702	O	1	open	FALSE	0.693147180559945	0.980829253011726	-2.07944154167984	-1.19845923246774	-1.04184316674849
196	Chapalaa	other	no	no	no	no	yes	multi-party	no	first	83	NA	0.244651892576582	Audible	Barbacoan	FALSE	710	R1	0.925925925925926	restricted	FALSE	0.22314355131421	1.09861228866811	-1.90954250488444	0.224974495042235	-0.394184763624107
197	Chapalaa	other	no	no	no	yes	no	dyadic	no	first	83	restricted	0.244651892576582	Audible	Barbacoan	FALSE	709	R1	0.909090909090909	restricted	FALSE	-0.451985123743057	-0.693147180559945	0.200670695462151	-0.283600101383767	0.665899628200553
198	Chapalaa	other	no	no	no	no	yes	multi-party	no	first	84	NA	0.244651892576582	Audible	Barbacoan	FALSE	712	R2	0.842105263157895	restricted	FALSE	-0.143100843640673	0.305381649551182	-0.929535958624176	0.671867963820626	0.579971519508917
199	Chapalaa	other	no	no	no	yes	no	multi-party	no	first	84	restricted	0.244651892576582	Audible	Barbacoan	FALSE	718	R2	0.939393939393939	restricted	FALSE	1.79175946922805	0.857450231851222	-2.80336038090653	0.4856693687923	0.488599507284946
201	Chapalaa	other	no	no	no	no	yes	multi-party	no	first	84	restricted	0.244651892576582	Audible	Barbacoan	FALSE	720	R1	0.854166666666667	restricted	FALSE	-0.8754687373539	1.03798766685167	-1.38629436111989	0.984722314251242	-0.394184763624107
202	Chapalaa	2PP	no	no	no	yes	yes	multi-party	no	first	85	NA	0.244651892576582	Audible	Barbacoan	FALSE	729	R2	0.944444444444444	restricted	FALSE	1.25276296849537	1.38629436111989	-2.89037175789616	0.600245755008535	-0.0825386683107729
203	Chapalaa	other	no	no	no	yes	yes	multi-party	no	first	85	restricted	0.244651892576582	Audible	Barbacoan	FALSE	727	R2	0.951219512195122	restricted	FALSE	0.916290731874155	1.76766191764899	-3.02042488614436	0.773045841405957	-0.394184763624107
205	Chapalaa	other	no	no	no	no	no	multi-party	no	first	85	restricted	0.244651892576582	Audible	Barbacoan	FALSE	730	R2	0.979166666666667	restricted	FALSE	1.54044504094715	1.03798766685167	-2.77258872223978	0.984722314251242	0.665899628200553
206	Chapalaa	other	no	no	yes	no	no	multi-party	no	first	85	restricted	0.244651892576582	Audible	Barbacoan	FALSE	731	R2	0.957746478873239	restricted	FALSE	0.510825623765991	2.18323833536148	-3.16406758837321	1.51917339252911	-0.394184763624107
207	Chapalaa	other	overlap	no	no	yes	yes	dyadic	no	first	85	restricted	0.244651892576582	Audible	Barbacoan	FALSE	722	O	0.131578947368421	open	TRUE	-2.91777073208428	-0.0259754864032607	-0.0266682470821613	0.671867963820626	-1.04184316674849
208	Chapalaa	1PP	overlap	no	no	yes	yes	dyadic	no	first	85	open	0.244651892576582	Audible	Barbacoan	FALSE	723	O	0.789473684210526	open	TRUE	-1.69167601067107	-1.40876721697195	1.23969088692802	-0.858620069545879	-0.0825386683107729
209	Chapalaa	other	no	yes	no	yes	yes	dyadic	no	first	86	NA	0.244651892576582	Audible	Barbacoan	FALSE	743	O	0.933333333333333	open	FALSE	-1.25276296849537	0.510825623765991	-0.762140052046897	-0.502670726009725	-1.04184316674849
210	Chapalaa	other	no	no	no	no	no	multi-party	no	first	86	open	0.244651892576582	Audible	Barbacoan	FALSE	732	O	0.8125	open	FALSE	-1.25276296849537	0.575364144903562	-0.826678573184468	-0.425891144185501	-1.04184316674849
211	Chapalaa	1PP	no	NA	NA	NA	NA	dyadic	no	first	86	open	0.244651892576582	Audible	Barbacoan	FALSE	737	R2	0.791666666666667	restricted	FALSE	-0.570544858467613	-0.405465108108164	-0.0425596144187959	0.0745289845973343	0.579971519508917
212	Chapalaa	other	no	yes	no	NA	NA	dyadic	no	first	86	restricted	0.244651892576582	Audible	Barbacoan	FALSE	741	R2	0.764705882352941	restricted	FALSE	-0.882389180198474	-0.187211542088146	-0.159064694629687	0.524881288810584	0.488599507284946
214	Chapalaa	other	overlap	no	no	no	yes	dyadic	no	first	86	restricted	0.244651892576582	Audible	Barbacoan	FALSE	744	O	1	open	TRUE	0.693147180559945	1.29928298413026	-2.39789527279837	-0.858620069545879	-1.04184316674849
215	Chapalaa	other	no	no	no	no	no	dyadic	no	first	86	open	0.244651892576582	Audible	Barbacoan	FALSE	745	O	0.727272727272727	open	FALSE	-2.60268968544438	0.129211731480006	-0.200670695462151	0.4856693687923	-1.04184316674849
216	Chapalaa	other	no	no	no	no	NA	multi-party	no	first	87	NA	0.244651892576582	Audible	Barbacoan	FALSE	752	O	1	open	FALSE	0.693147180559945	1.73460105538811	-2.83321334405622	-0.352992086931771	-1.04184316674849
218	Chapalaa	NA	no	no	no	no	NA	multi-party	no	first	87	restricted	0.244651892576582	Audible	Barbacoan	FALSE	754	R1	0.848484848484849	restricted	FALSE	-2.11021320034659	-0.209720530982069	0.0953101798043249	0.361202380721499	-0.579530163693602
219	Chapalaa	NA	no	no	no	no	no	multi-party	no	first	87	restricted	0.244651892576582	Audible	Barbacoan	FALSE	755	O	0.67741935483871	open	FALSE	-2.56494935746154	0.101782694309942	-0.175890666463664	0.403895700187915	-1.04184316674849
220	Chapalaa	1PP	overlap	no	no	yes	no	multi-party	no	first	87	open	0.244651892576582	Audible	Barbacoan	FALSE	756	O	0	open	TRUE	-1.50407739677627	-0.200670695462151	0	-1.07606680223224	-1.04184316674849
221	Chapalaa	other	no	NA	NA	NA	NA	multi-party	no	first	87	open	0.244651892576582	Audible	Barbacoan	FALSE	757	R2	0.75	restricted	FALSE	-0.133531392624523	0.624154309072994	-1.25276296849537	0.271827693149503	-0.0825386683107729
222	Chapalaa	other	overlap	no	no	NA	no	multi-party	no	first	87	restricted	0.244651892576582	Audible	Barbacoan	FALSE	758	O	0.5	open	TRUE	-1.6094379124341	0.287682072451781	-0.470003629245736	-0.425891144185501	-1.04184316674849
223	Chapalaa	other	overlap	NA	NA	NA	NA	multi-party	no	first	88	NA	0.244651892576582	Audible	Barbacoan	FALSE	760	O	0	open	TRUE	-2.35137525716348	-0.0909717782057268	0	-0.0934513998983739	-1.04184316674849
224	Chapalaa	other	no	no	no	yes	yes	multi-party	no	first	88	open	0.244651892576582	Audible	Barbacoan	FALSE	761	O	0.631578947368421	open	FALSE	-1.38629436111989	0.641853886172395	-0.864997437486605	-0.217393179070161	-1.04184316674849
226	Chapalaa	other	no	no	NA	NA	NA	multi-party	no	first	90	NA	0.244651892576582	Audible	Barbacoan	FALSE	764	R2	0.931034482758621	restricted	FALSE	1.20397280432594	0.802346472524937	-2.26868354131836	0.317207019437389	0.286416394714934
227	Chapalaa	other	no	no	yes	NA	no	multi-party	no	first	90	restricted	0.244651892576582	Audible	Barbacoan	FALSE	765	O	0.454545454545455	open	FALSE	-2.39789527279837	-0.693147180559945	0.606135803570315	-0.761067428434225	-1.04184316674849
228	Chapalaa	other	overlap	no	yes	yes	yes	dyadic	no	first	90	open	0.244651892576582	Audible	Barbacoan	FALSE	766	R2	1	restricted	TRUE	0.847297860387204	-0.356674943938732	-0.847297860387204	-1.33220560402994	-0.0825386683107729
229	Chapalaa	other	no	NA	NA	NA	NA	dyadic	no	first	91	NA	0.244651892576582	Audible	Barbacoan	FALSE	767	O	0	open	FALSE	-1.94591014905531	-0.133531392624523	0	-0.583767307518618	-1.04184316674849
231	Chapalaa	1PP	no	no	no	NA	NA	multi-party	no	first	91	restricted	0.244651892576582	Audible	Barbacoan	FALSE	769	O	0	open	FALSE	-1.09861228866811	-0.287682072451781	0	-1.47962987070415	-1.04184316674849
232	Chapalaa	2PP	no	no	no	no	no	multi-party	no	first	91	open	0.244651892576582	Audible	Barbacoan	FALSE	770	R1	0.866666666666667	restricted	FALSE	-0.980829253011726	0.310154928303839	-0.628608659422374	-0.502670726009725	-0.792246782040526
233	Chapalaa	other	no	yes	no	yes	yes	multi-party	no	first	91	restricted	0.244651892576582	Audible	Barbacoan	FALSE	771	O	0.789473684210526	open	FALSE	-1.70474809223843	0.379489621704904	-0.54654370636807	-0.217393179070161	-1.04184316674849
234	Chapalaa	NA	no	no	no	no	no	multi-party	no	first	91	open	0.244651892576582	Audible	Barbacoan	FALSE	772	R1	0.772727272727273	restricted	FALSE	-0.356674943938732	0.2578291093021	-0.78845736036427	-0.035257471025913	-0.0825386683107729
235	Chapalaa	1PP	noise	no	no	NA	no	multi-party	no	first	92	NA	0.244651892576582	Audible	Barbacoan	FALSE	773	O	0.25	open	TRUE	-2.01490302054226	0.162518929497775	-0.287682072451781	-0.154091720436017	-1.04184316674849
236	Chapalaa	1PP	noise	no	no	no	yes	multi-party	no	first	92	open	0.244651892576582	Audible	Barbacoan	FALSE	774	O	0.6875	open	TRUE	-2.07944154167984	-0.182321556793955	0.0645385211375712	-0.502670726009725	-1.04184316674849
238	Chapalaa	other	overlap	no	no	yes	NA	multi-party	no	first	93	NA	0.244651892576582	Audible	Barbacoan	FALSE	776	O	0.5	open	TRUE	-1.6094379124341	0	-0.182321556793955	-0.761067428434225	-1.04184316674849
239	Chapalaa	other	no	no	no	NA	yes	multi-party	no	first	93	open	0.244651892576582	Audible	Barbacoan	FALSE	777	O	0.785714285714286	open	FALSE	-1.94591014905531	-0.693147180559945	0.559615787935423	-1.19845923246774	-1.04184316674849
240	Chapalaa	other	no	no	no	yes	NA	multi-party	no	first	93	open	0.244651892576582	Audible	Barbacoan	FALSE	778	O	1	open	FALSE	1.79175946922805	0.619039208406224	-2.56494935746154	-0.669695416210254	-0.229962934984982
241	Chapalaa	other	no	no	yes	no	no	multi-party	no	first	94	NA	0.244651892576582	Audible	Barbacoan	FALSE	779	R2	0.945945945945946	restricted	FALSE	0.693147180559945	1.41369333530801	-2.51230562397611	0.636501271951081	-0.229962934984982
242	Chapalaa	other	no	no	yes	no	no	multi-party	no	first	94	restricted	0.244651892576582	Audible	Barbacoan	FALSE	780	R2	1	restricted	FALSE	1.20397280432594	0.0741079721537218	-1.54044504094715	-0.583767307518618	0.286416394714934
243	Chapalaa	other	no	no	yes	no	no	multi-party	no	first	94	restricted	0.244651892576582	Audible	Barbacoan	FALSE	781	R2	0.964285714285714	restricted	FALSE	2.14006616349627	1.08091271156871	-3.3322045101752	1.19381637857726	0.8966748487874
244	Chapalaa	other	overlap	no	yes	yes	no	multi-party	no	first	94	restricted	0.244651892576582	Audible	Barbacoan	FALSE	782	O	0.36	open	TRUE	-2.14006616349627	0.27443684570176	-0.385662480811985	0.126440317871813	-1.04184316674849
245	Chapalaa	other	no	yes	yes	yes	no	multi-party	no	first	94	open	0.244651892576582	Audible	Barbacoan	FALSE	783	R1	0.924528301886792	restricted	FALSE	-0.336472236621213	1.48538526376412	-2.02438176449681	1.11891209385594	-0.394184763624107
247	Chapalaa	other	no	no	yes	no	no	multi-party	no	first	94	restricted	0.244651892576582	Audible	Barbacoan	FALSE	785	O	0.5	open	FALSE	-2.01490302054226	-0.0606246218164349	-0.0645385211375712	-0.425891144185501	-1.04184316674849
248	Chapalaa	other	no	no	yes	no	no	multi-party	no	first	94	open	0.244651892576582	Audible	Barbacoan	FALSE	786	O	1	open	FALSE	0.693147180559945	2.63905732961526	-3.73766961828337	0.805254131553834	-1.04184316674849
250	Chapalaa	other	no	NA	yes	no	no	multi-party	no	first	94	open	0.244651892576582	Audible	Barbacoan	FALSE	788	R1	0.875	restricted	FALSE	-0.470003629245736	0.207639364778245	-0.693147180559945	-0.425891144185501	-0.394184763624107
251	Chapalaa	other	no	no	yes	no	no	multi-party	yes	first	94	restricted	0.244651892576582	Audible	Barbacoan	FALSE	789	R2	0.777777777777778	restricted	FALSE	0.45953232937844	0.149531733970964	-1.09861228866811	0.600245755008535	1.03227375664901
252	Chapalaa	1PP	overlap	no	no	yes	no	multi-party	no	first	95	NA	0.244651892576582	Audible	Barbacoan	FALSE	790	O	0.2	open	TRUE	-2.07944154167984	0.105360515657826	-0.22314355131421	-0.154091720436017	-1.04184316674849
253	Chapalaa	other	overlap	no	no	NA	NA	multi-party	no	first	95	open	0.244651892576582	Audible	Barbacoan	FALSE	791	O	0.173913043478261	open	TRUE	-2.2512917986065	0.0909717782057268	-0.191055236762709	0.0206798234759127	-1.04184316674849
254	Chapalaa	1PP	overlap	no	no	NA	no	multi-party	no	first	95	open	0.244651892576582	Audible	Barbacoan	FALSE	792	O	0.466666666666667	open	TRUE	-1.79175946922805	0.0689928714869514	-0.22314355131421	-0.502670726009725	-1.04184316674849
255	Chapalaa	other	no	no	no	NA	no	dyadic	no	first	96	NA	0.244651892576582	Audible	Barbacoan	FALSE	793	R2	0.966666666666667	restricted	FALSE	1.70474809223843	0.836248024200619	-2.70805020110221	0.361202380721499	0.391046866173292
256	Chapalaa	other	overlap	no	no	NA	yes	multi-party	no	first	96	restricted	0.244651892576582	Audible	Barbacoan	FALSE	794	O	0.785714285714286	open	TRUE	-2.63905732961526	-1.6094379124341	1.54044504094715	-1.47962987070415	-1.04184316674849
257	Chapalaa	2PP	no	no	no	NA	no	multi-party	no	first	96	open	0.244651892576582	Audible	Barbacoan	FALSE	795	R2	0.84	restricted	FALSE	-1.13943428318836	-0.318453731118535	0.0408219945202552	0.0745289845973343	0.0512077032514333
258	Chapalaa	other	overlap	no	no	yes	yes	multi-party	no	first	78	NA	0.244651892576582	Audible	Barbacoan	FALSE	621	R2	0.857142857142857	restricted	TRUE	0.510825623765991	-0.133531392624523	-0.847297860387204	-1.33220560402994	-0.394184763624107
259	Chapalaa	2PP	no	no	no	no	no	multi-party	no	first	78	restricted	0.244651892576582	Audible	Barbacoan	FALSE	622	R2	0.96875	restricted	FALSE	2.30258509299405	0.374693449441411	-2.77258872223978	0.445361835532061	1.09557521528315
260	Chapalaa	2PP	no	no	no	no	yes	multi-party	no	first	78	restricted	0.244651892576582	Audible	Barbacoan	FALSE	623	R2	0.846153846153846	restricted	FALSE	-0.213574100298059	-1.90423745265475	1.31218638896617	-1.33220560402994	1.1562155358208
261	Chapalaa	1PP	no	yes	no	no	no	multi-party	no	first	78	restricted	0.244651892576582	Audible	Barbacoan	FALSE	624	R2	1	restricted	FALSE	2.63905732961526	-0.628608659422374	-2.07944154167984	-1.19845923246774	0.665899628200553
262	Chapalaa	other	no	no	no	NA	NA	multi-party	no	first	78	restricted	0.244651892576582	Audible	Barbacoan	FALSE	625	O	0.888888888888889	open	FALSE	-0.251314428280906	-0.575364144903562	0	-1.07606680223224	-0.0825386683107729
265	Chapalaa	1PP	no	yes	no	no	no	dyadic	no	first	79	NA	0.244651892576582	Audible	Barbacoan	FALSE	645	R2	1	restricted	FALSE	0.916290731874155	0.944461608840852	-2.19722457733622	-0.283600101383767	-0.394184763624107
266	Chapalaa	1PP	no	no	no	yes	yes	dyadic	no	first	79	restricted	0.244651892576582	Audible	Barbacoan	FALSE	646	O	0.125	open	FALSE	-1.94591014905531	0	-0.133531392624523	-0.425891144185501	-1.04184316674849
267	Chapalaa	1PP	no	yes	no	no	no	dyadic	no	first	79	open	0.244651892576582	Audible	Barbacoan	FALSE	647	O	0.733333333333333	open	FALSE	-1.38629436111989	0.405465108108164	-0.628608659422374	-0.502670726009725	-1.04184316674849
268	Chapalaa	1PP	no	yes	no	yes	yes	dyadic	no	first	79	open	0.244651892576582	Audible	Barbacoan	FALSE	648	R2	0.72	restricted	FALSE	-0.579818495252942	-0.83034830207343	0.385662480811985	-0.352992086931771	0.665899628200553
269	Chapalaa	2PP	no	no	no	NA	yes	dyadic	no	first	79	restricted	0.244651892576582	Audible	Barbacoan	FALSE	649	O	1	open	FALSE	-0.847297860387204	-0.356674943938732	0	-1.33220560402994	-0.792246782040526
270	Chapalaa	1PP	no	no	no	yes	no	dyadic	no	first	79	open	0.244651892576582	Audible	Barbacoan	FALSE	650	O	0	open	FALSE	-1.09861228866811	-0.287682072451781	0	-1.47962987070415	-1.04184316674849
271	Chapalaa	other	no	no	no	yes	NA	dyadic	no	first	79	open	0.244651892576582	Audible	Barbacoan	FALSE	651	R2	0.941176470588235	restricted	FALSE	1.09861228866811	0.75377180237638	-2.14006616349627	-0.352992086931771	-0.229962934984982
272	Chapalaa	other	no	no	yes	yes	NA	dyadic	no	first	79	restricted	0.244651892576582	Audible	Barbacoan	FALSE	652	O	0.0666666666666667	open	FALSE	-2.01490302054226	-0.194156014440958	0.0689928714869514	-0.583767307518618	-1.04184316674849
273	Chapalaa	other	no	NA	yes	yes	NA	dyadic	no	first	79	open	0.244651892576582	Audible	Barbacoan	FALSE	653	R2	0.888888888888889	restricted	FALSE	-0.810930216216329	-1.64865862558738	1.28093384546206	-1.64385169934328	0.0512077032514333
275	Chapalaa	1PP	overlap	no	yes	yes	yes	multi-party	no	first	80	restricted	0.244651892576582	Audible	Barbacoan	FALSE	662	O	0.823529411764706	open	TRUE	-1.25276296849537	0.635988766719997	-0.887303195000903	-0.352992086931771	-1.04184316674849
277	Chapalaa	other	no	no	no	no	no	multi-party	no	first	80	NA	0.244651892576582	Audible	Barbacoan	FALSE	664	R1	1	restricted	FALSE	1.09861228866811	1.87180217690159	-3.25809653802148	0.176548462372813	-0.792246782040526
279	Chapalaa	1PP	no	yes	no	no	no	multi-party	no	first	80	restricted	0.244651892576582	Audible	Barbacoan	FALSE	666	O	0.8	open	FALSE	-1.38629436111989	0	-0.22314355131421	-0.963250541004236	-1.04184316674849
280	Chapalaa	other	no	no	no	no	no	dyadic	no	first	80	open	0.244651892576582	Audible	Barbacoan	FALSE	667	R1	0.9	restricted	FALSE	0	0.762140052046897	-1.45528723260684	0.361202380721499	-0.0825386683107729
282	Chapalaa	other	no	no	no	no	no	dyadic	no	first	80	restricted	0.244651892576582	Audible	Barbacoan	FALSE	669	R1	0.904761904761905	restricted	FALSE	0	1.25276296849537	-1.94591014905531	-0.0934513998983739	-0.792246782040526
284	Chapalaa	1PP	overlap	no	no	yes	yes	multi-party	no	first	81	NA	0.244651892576582	Audible	Barbacoan	FALSE	676	O	0.842105263157895	open	TRUE	-0.847297860387204	0.641853886172395	-0.998528830111127	-0.217393179070161	-0.792246782040526
285	Chapalaa	other	no	no	no	no	no	multi-party	no	first	81	open	0.244651892576582	Audible	Barbacoan	FALSE	677	R1	0.9375	restricted	FALSE	-0.251314428280906	0	-0.575364144903562	-0.425891144185501	-0.0825386683107729
286	Chapalaa	1PP	no	no	no	yes	NA	multi-party	no	first	81	restricted	0.244651892576582	Audible	Barbacoan	FALSE	678	O	0.5	open	FALSE	-1.87180217690159	-0.0689928714869514	-0.0741079721537218	-0.583767307518618	-1.04184316674849
287	Chapalaa	other	no	no	no	yes	yes	multi-party	no	first	81	open	0.244651892576582	Audible	Barbacoan	FALSE	679	O	1	open	FALSE	-1.38629436111989	-1.6094379124341	1.38629436111989	-2.29151010246766	-1.04184316674849
288	Chapalaa	other	no	no	no	no	no	multi-party	no	first	81	open	0.244651892576582	Audible	Barbacoan	FALSE	682	O	0	open	FALSE	-1.09861228866811	-0.287682072451781	0	-1.47962987070415	-1.04184316674849
289	Chapalaa	1PP	no	yes	NA	yes	NA	dyadic	no	first	82	NA	0.244651892576582	Audible	Barbacoan	FALSE	690	O	0.2	open	FALSE	-1.38629436111989	0	-0.22314355131421	-0.963250541004236	-1.04184316674849
290	Chapalaa	1PP	no	yes	NA	yes	NA	dyadic	no	first	82	open	0.244651892576582	Audible	Barbacoan	FALSE	692	O	0	open	FALSE	-1.6094379124341	-0.182321556793955	0	-0.963250541004236	-1.04184316674849
291	Chapalaa	other	noise	yes	yes	NA	no	multi-party	no	first	82	open	0.244651892576582	Audible	Barbacoan	FALSE	693	O	1	open	TRUE	0.693147180559945	0.847297860387204	-1.94591014905531	-1.33220560402994	-1.04184316674849
292	Chapalaa	other	no	NA	no	yes	yes	multi-party	no	first	82	open	0.244651892576582	Audible	Barbacoan	FALSE	695	R1	0.8125	restricted	FALSE	0.200670695462151	-0.22314355131421	-0.575364144903562	-0.425891144185501	0.391046866173292
293	Chapalaa	2PP	noise	no	no	no	yes	multi-party	no	first	82	restricted	0.244651892576582	Audible	Barbacoan	FALSE	696	O	0.888888888888889	open	TRUE	-1.50407739677627	-1.01160091167848	0.810930216216329	-1.82919709941277	-1.04184316674849
295	Chapalaa	other	noise	yes	yes	NA	NA	multi-party	no	first	82	restricted	0.244651892576582	Audible	Barbacoan	FALSE	698	O	0	open	TRUE	-1.79175946922805	-0.154150679827258	0	-0.283600101383767	-0.792246782040526
296	Chapalaa	other	noise	yes	NA	yes	NA	multi-party	no	first	82	open	0.244651892576582	Audible	Barbacoan	FALSE	699	O	0	open	TRUE	-2.01490302054226	-0.125163142954006	0	-0.502670726009725	-1.04184316674849
297	Chapalaa	other	noise	NA	NA	NA	NA	multi-party	no	first	82	open	0.244651892576582	Audible	Barbacoan	FALSE	700	O	0.5	open	TRUE	-1.09861228866811	0.405465108108164	-0.693147180559945	-0.761067428434225	-1.04184316674849
298	Chapalaa	other	no	no	no	yes	yes	multi-party	no	first	83	NA	0.244651892576582	Audible	Barbacoan	FALSE	711	R2	0.9	restricted	FALSE	1.70474809223843	-0.262364264467491	-1.6094379124341	-0.963250541004236	0.391046866173292
299	Chapalaa	other	overlap	yes	no	no	no	dyadic	no	first	83	restricted	0.244651892576582	Audible	Barbacoan	FALSE	705	R1	0.791666666666667	restricted	TRUE	-1.23214368129263	-0.389464766761723	0.133531392624523	-0.0934513998983739	-0.0825386683107729
300	Chapalaa	1PP	no	no	no	yes	NA	multi-party	no	first	83	restricted	0.244651892576582	Audible	Barbacoan	FALSE	706	R2	1	restricted	FALSE	0.693147180559945	0.847297860387204	-1.94591014905531	-0.583767307518618	-0.579530163693602
301	Chapalaa	other	overlap	no	no	yes	yes	multi-party	yes	first	83	restricted	0.244651892576582	Audible	Barbacoan	FALSE	707	R1	0.916666666666667	restricted	TRUE	0	0.693147180559945	-1.38629436111989	0.0745289845973343	-0.229962934984982
304	Chapalaa	other	no	no	no	yes	yes	multi-party	no	first	84	restricted	0.244651892576582	Audible	Barbacoan	FALSE	713	R2	0.773809523809524	restricted	FALSE	-1.67397643357167	0.793230639116928	-0.965080896043587	1.75180867604642	-0.229962934984982
305	Chapalaa	other	no	no	no	yes	yes	multi-party	no	first	84	restricted	0.244651892576582	Audible	Barbacoan	FALSE	714	R2	0.833333333333333	restricted	FALSE	0.287682072451781	-0.154150679827258	-0.693147180559945	-0.283600101383767	0.488599507284946
306	Chapalaa	other	no	no	no	no	yes	multi-party	no	first	84	restricted	0.244651892576582	Audible	Barbacoan	FALSE	715	R2	1	restricted	FALSE	1.70474809223843	0.526093095896779	-2.39789527279837	-0.035257471025913	0.391046866173292
307	Chapalaa	other	no	no	no	no	no	multi-party	no	first	84	restricted	0.244651892576582	Audible	Barbacoan	FALSE	716	R2	0.9	restricted	FALSE	0.287682072451781	0.356674943938732	-1.20397280432594	0.361202380721499	0.488599507284946
309	Chapalaa	other	no	no	yes	yes	no	multi-party	no	first	85	NA	0.244651892576582	Audible	Barbacoan	FALSE	724	O	0.787234042553192	open	FALSE	-3.15700042115011	-0.947381318944186	0.905708622543618	-0.217393179070161	-1.04184316674849
310	Chapalaa	other	no	no	yes	yes	yes	multi-party	no	first	85	open	0.244651892576582	Audible	Barbacoan	FALSE	725	R1	0.722222222222222	restricted	FALSE	-1.99243016469021	0.364643113587909	-0.492476485097794	0.600245755008535	-0.792246782040526
312	Chapalaa	1PP	no	yes	no	yes	no	dyadic	no	first	86	NA	0.244651892576582	Audible	Barbacoan	FALSE	733	O	0.590909090909091	open	FALSE	-2.35137525716348	-0.0444517625708338	-0.0465200156348928	-0.035257471025913	-1.04184316674849
313	Chapalaa	other	no	no	no	yes	no	dyadic	no	first	86	open	0.244651892576582	Audible	Barbacoan	FALSE	734	O	0.292682926829268	open	FALSE	-3.02042488614436	-0.295464212893836	0.247836163904581	0.445361835532061	-1.04184316674849
316	Chapalaa	other	no	no	no	yes	no	dyadic	no	first	86	open	0.244651892576582	Audible	Barbacoan	FALSE	738	O	0.25	open	FALSE	-1.50407739677627	0.0870113769896297	-0.287682072451781	-0.761067428434225	-1.04184316674849
318	Chapalaa	1PP	no	no	no	yes	no	dyadic	yes	first	86	open	0.244651892576582	Audible	Barbacoan	FALSE	740	R2	0.882352941176471	restricted	FALSE	1.54044504094715	0	-1.73460105538811	-0.352992086931771	0.665899628200553
319	Chapalaa	2PP	no	no	no	yes	NA	multi-party	no	first	87	NA	0.244651892576582	Audible	Barbacoan	FALSE	759	O	0.5	open	FALSE	-0.405465108108164	0.182321556793955	-0.693147180559945	-1.47962987070415	-1.04184316674849
320	Chapalaa	1PP	no	no	no	NA	yes	multi-party	no	first	87	open	0.244651892576582	Audible	Barbacoan	FALSE	746	O	0	open	FALSE	-1.79175946922805	-0.154150679827258	0	-0.761067428434225	-1.04184316674849
322	Chapalaa	other	no	no	no	yes	no	multi-party	no	first	87	restricted	0.244651892576582	Audible	Barbacoan	FALSE	748	O	0.3	open	FALSE	-2.30258509299405	-0.318453731118535	0.22314355131421	-0.425891144185501	-1.04184316674849
323	Chapalaa	other	no	no	no	NA	NA	multi-party	no	first	87	open	0.244651892576582	Audible	Barbacoan	FALSE	749	O	0.631578947368421	open	FALSE	-2.2512917986065	-0.211309093667207	0.111225635110224	-0.352992086931771	-1.04184316674849
324	Chapalaa	1PP	overlap	no	no	NA	NA	multi-party	no	first	87	open	0.244651892576582	Audible	Barbacoan	FALSE	750	O	0.3125	open	TRUE	-2.39789527279837	0.287682072451781	-0.374693449441411	0.445361835532061	-1.04184316674849
325	Chapalaa	1PP	overlap	no	no	NA	NA	multi-party	no	first	87	open	0.244651892576582	Audible	Barbacoan	FALSE	751	O	0	open	TRUE	-1.79175946922805	-0.154150679827258	0	-0.761067428434225	-1.04184316674849
326	Dutch	other	no	no	no	yes	yes	dyadic	no	first	138	NA	-0.538451955062071	Audible	Indo-European	TRUE	1082	O	0.772727272727273	open	FALSE	-0.810930216216329	-0.167054084663166	-0.200670695462151	0.867590642513199	0.82377579153367
327	Dutch	other	no	no	no	yes	yes	dyadic	no	first	145	NA	-0.538451955062071	Audible	Indo-European	TRUE	1112	R2	0.763888888888889	restricted	FALSE	-0.364643113587909	-0.91220074662263	0.384845820905429	1.0125773808306	2.28957173845397
328	Dutch	other	no	no	no	yes	yes	dyadic	no	first	145	restricted	-0.538451955062071	Audible	Indo-European	TRUE	1106	R1	0.296296296296296	restricted	FALSE	0.246860077931526	-0.747214401830221	-0.0769610411361283	0.224974495042235	1.69502877125123
330	Dutch	other	no	no	no	yes	yes	dyadic	yes	first	145	open	-0.538451955062071	Audible	Indo-European	TRUE	1108	R2	0.833333333333333	restricted	FALSE	1.019831410815	0.263290619327622	-1.5910887737659	2.102228231704	2.56028031137509
332	Dutch	other	no	no	no	yes	yes	dyadic	no	first	145	restricted	-0.538451955062071	Audible	Indo-European	TRUE	1110	R2	0.848484848484849	restricted	FALSE	-1.70474809223843	-0.485507815781701	0.318453731118535	0.0745289845973343	-0.229962934984982
333	Dutch	other	no	no	no	yes	yes	dyadic	no	first	145	restricted	-0.538451955062071	Audible	Indo-European	TRUE	1111	R2	0.818181818181818	restricted	FALSE	-0.162518929497775	-0.519875459285909	-0.0953101798043249	-0.035257471025913	0.8966748487874
334	Dutch	other	no	no	no	yes	yes	dyadic	no	first	146	NA	-0.538451955062071	Audible	Indo-European	TRUE	1113	R2	0.578947368421053	restricted	FALSE	0.117783035656383	0.111225635110224	-0.864997437486605	0.671867963820626	0.966066834335404
335	Dutch	other	no	no	no	yes	yes	dyadic	no	first	146	restricted	-0.538451955062071	Audible	Indo-European	TRUE	1114	R2	0.8	restricted	FALSE	-1.79175946922805	-0.0180185055026784	-0.13613217432458	1.1692778710321	0.0512077032514333
336	Dutch	other	no	no	no	yes	yes	dyadic	no	first	146	restricted	-0.538451955062071	Audible	Indo-European	TRUE	1115	R2	0.75	restricted	FALSE	0	0.693147180559945	-1.38629436111989	0.600245755008535	0.173600133486931
337	Dutch	other	no	no	no	yes	yes	dyadic	no	first	146	restricted	-0.538451955062071	Audible	Indo-European	TRUE	1116	R2	0.822222222222222	restricted	FALSE	-0.441832752279039	0.67116827384117	-1.16760516015506	0.897777107709616	0.173600133486931
338	Dutch	other	no	no	no	yes	yes	dyadic	yes	first	147	NA	-0.538451955062071	Audible	Indo-European	TRUE	1117	R2	0.76056338028169	restricted	FALSE	-0.812692331209728	-0.622529613345992	0.255346691808845	2.12792375367883	2.60447415215247
339	Dutch	other	no	no	no	yes	yes	dyadic	no	first	148	NA	-0.538451955062071	Audible	Indo-European	TRUE	1118	R2	0.975	restricted	FALSE	2.39789527279837	1.20397280432594	-3.68887945411394	1.68413917042267	1.21440946469326
340	Dutch	other	no	no	no	yes	yes	dyadic	no	first	148	restricted	-0.538451955062071	Audible	Indo-European	TRUE	1119	R1	0.72	restricted	FALSE	-0.82098055206983	-0.693147180559945	0.328504066972036	-0.283600101383767	0.391046866173292
341	Dutch	2PP	no	no	no	yes	yes	dyadic	no	first	149	NA	-0.538451955062071	Audible	Indo-European	TRUE	1120	R2	0.877551020408163	restricted	FALSE	1.28785428830664	0.280902385466402	-1.81237875643079	1.0125773808306	1.56687395515656
342	Dutch	1PP	no	no	no	yes	yes	dyadic	no	first	149	restricted	-0.538451955062071	Audible	Indo-European	TRUE	1122	R2	0.730769230769231	restricted	FALSE	-0.0571584138399486	-0.297251523467932	-0.367724780125317	0.176548462372813	0.8966748487874
343	Dutch	other	no	no	no	yes	yes	dyadic	yes	first	149	restricted	-0.538451955062071	Audible	Indo-European	TRUE	1121	R2	0.98	restricted	FALSE	2.30258509299405	0.82098055206983	-3.2188758248682	1.0399048027348	1.09557521528315
345	Dutch	2PP	no	no	no	yes	yes	dyadic	no	first	150	NA	-0.538451955062071	Audible	Indo-European	TRUE	1123	R2	0.85	restricted	FALSE	-0.476924072090309	-0.161268147596122	-0.321583624127462	0.740102046985399	0.966066834335404
346	Dutch	other	no	no	no	no	yes	dyadic	no	first	150	restricted	-0.538451955062071	Audible	Indo-European	TRUE	1124	R2	0.9	restricted	FALSE	1.25276296849537	0.798507696217772	-2.30258509299405	-0.154091720436017	-0.0825386683107729
347	Dutch	other	no	no	no	yes	yes	dyadic	NA	first	150	restricted	-0.538451955062071	Audible	Indo-European	TRUE	1125	R2	0.744186046511628	restricted	FALSE	-1.01160091167848	0.360002734031407	-0.670157662335247	0.836759043278072	0.0512077032514333
348	Dutch	other	no	no	no	yes	yes	dyadic	no	first	150	restricted	-0.538451955062071	Audible	Indo-European	TRUE	1126	R2	0.88	restricted	FALSE	-0.287682072451781	1.27296567581289	-1.83258146374831	1.0399048027348	-0.229962934984982
350	Dutch	1PP	no	no	no	yes	yes	dyadic	yes	first	150	restricted	-0.538451955062071	Audible	Indo-European	TRUE	1127	R2	0.972972972972973	restricted	FALSE	2.35137525716348	0.475423696715075	-2.91777073208428	0.636501271951081	1.1562155358208
352	Dutch	other	no	no	no	no	yes	dyadic	no	first	150	restricted	-0.538451955062071	Audible	Indo-European	TRUE	1128	R2	0.757575757575758	restricted	FALSE	-0.78845736036427	-0.693147180559945	0.318453731118535	0.0745289845973343	0.746996209709446
353	Dutch	other	no	no	no	yes	yes	dyadic	no	first	150	restricted	-0.538451955062071	Audible	Indo-European	TRUE	1129	R2	0.96	restricted	FALSE	2.01490302054226	0.385662480811985	-2.52572864430826	0.126440317871813	0.746996209709446
354	Dutch	other	no	no	no	yes	yes	dyadic	no	first	150	restricted	-0.538451955062071	Audible	Indo-European	TRUE	1130	R2	0.976470588235294	restricted	FALSE	2.14006616349627	1.49821227732388	-3.74950407593037	1.76824148536104	0.8966748487874
355	Dutch	2PP	no	no	no	yes	yes	dyadic	no	first	150	restricted	-0.538451955062071	Audible	Indo-European	TRUE	1131	R2	1	restricted	FALSE	2.19722457733622	0.336472236621213	-2.63905732961526	-0.583767307518618	0.173600133486931
358	Dutch	other	no	no	no	no	yes	dyadic	no	first	151	open	-0.538451955062071	Audible	Indo-European	TRUE	1133	R2	0.76	restricted	FALSE	-0.793230639116928	-0.198850858745165	-0.174353387144778	1.0399048027348	1.03227375664901
359	Dutch	other	no	no	no	yes	yes	dyadic	yes	first	151	restricted	-0.538451955062071	Audible	Indo-European	TRUE	1134	R2	0.982142857142857	restricted	FALSE	1.25276296849537	1.82812711339893	-3.3322045101752	1.19381637857726	-0.0825386683107729
360	Dutch	other	no	no	no	yes	yes	dyadic	no	first	151	restricted	-0.538451955062071	Audible	Indo-European	TRUE	1135	R2	0.970588235294118	restricted	FALSE	1.87180217690159	0.818310323513951	-2.83321334405622	0.524881288810584	0.579971519508917
361	Dutch	other	no	no	no	yes	yes	dyadic	no	first	151	restricted	-0.538451955062071	Audible	Indo-European	TRUE	1136	R2	1	restricted	FALSE	2.484906649788	1.26369203902756	-3.8286413964891	0.927344884591053	0.488599507284946
363	Dutch	2PP	no	no	no	yes	yes	dyadic	no	first	151	restricted	-0.538451955062071	Audible	Indo-European	TRUE	1137	R2	0.933333333333333	restricted	FALSE	1.94591014905531	0.628608659422374	-2.70805020110221	0.361202380721499	0.665899628200553
364	Dutch	other	no	no	no	yes	yes	dyadic	no	first	151	restricted	-0.538451955062071	Audible	Indo-European	TRUE	1138	R2	0.737704918032787	restricted	FALSE	-0.816761136527122	-0.0162605208717803	-0.349673748479749	1.31061337565592	1.03227375664901
365	Dutch	other	no	no	no	yes	yes	dyadic	no	first	151	restricted	-0.538451955062071	Audible	Indo-European	TRUE	1139	R1	0.754098360655738	restricted	FALSE	-1.12059119538689	0	-0.282232467684216	1.31061337565592	0.746996209709446
366	Dutch	other	no	no	no	yes	yes	dyadic	no	first	151	restricted	-0.538451955062071	Audible	Indo-European	TRUE	1140	R1	0.755102040816326	restricted	FALSE	-1.81237875643079	-0.864997437486605	0.713766467762681	0.0745289845973343	0.0512077032514333
367	Dutch	other	no	no	no	yes	yes	dyadic	no	first	139	NA	-0.538451955062071	Audible	Indo-European	TRUE	1083	R1	0.80952380952381	restricted	FALSE	-1.25276296849537	0.154150679827258	-0.405465108108164	0.805254131553834	0.0512077032514333
368	Dutch	2PP	no	no	no	yes	yes	dyadic	no	first	139	restricted	-0.538451955062071	Audible	Indo-European	TRUE	1084	R2	0.863636363636364	restricted	FALSE	-0.405465108108164	0.78845736036427	-1.29928298413026	-0.035257471025913	-0.579530163693602
369	Dutch	other	no	no	no	yes	yes	dyadic	no	first	139	restricted	-0.538451955062071	Audible	Indo-European	TRUE	1085	R2	0.771428571428571	restricted	FALSE	-0.117783035656384	0.0289875368732522	-0.664976303593249	0.563055583373494	0.82377579153367
370	Dutch	other	no	no	no	yes	yes	dyadic	yes	first	139	restricted	-0.538451955062071	Audible	Indo-European	TRUE	1086	R2	0.925925925925926	restricted	FALSE	2.07944154167984	0.405465108108164	-2.60268968544438	0.224974495042235	0.82377579153367
372	Dutch	2PP	no	no	no	yes	yes	dyadic	no	first	139	restricted	-0.538451955062071	Audible	Indo-European	TRUE	1088	R1	0.907894736842105	restricted	FALSE	1.14862270924277	0.341749293722057	-1.76578398282479	1.61313875481258	2.02271277712513
373	Dutch	other	no	no	no	yes	yes	dyadic	no	first	140	NA	-0.538451955062071	Audible	Indo-European	TRUE	1089	R2	0.979166666666667	restricted	FALSE	1.70474809223843	1.30625165344635	-3.17805383034795	0.984722314251242	0.391046866173292
374	Dutch	1PP	no	no	no	yes	yes	dyadic	no	first	140	restricted	-0.538451955062071	Audible	Indo-European	TRUE	1090	R2	0.966666666666667	restricted	FALSE	2.80336038090653	-0.154150679827258	-2.70805020110221	0.361202380721499	1.73533630451147
375	Dutch	other	no	no	no	yes	yes	dyadic	no	first	140	restricted	-0.538451955062071	Audible	Indo-European	TRUE	1091	R2	0.913265306122449	restricted	FALSE	-4.58496747867057	-2.29253475714054	2.28238238567653	-0.154091720436017	-1.04184316674849
376	Dutch	other	no	no	no	yes	yes	dyadic	no	first	162	NA	-0.538451955062071	Audible	Indo-European	FALSE	1272	O	0.785714285714286	open	FALSE	-0.693147180559945	0.154150679827258	-0.559615787935423	0.271827693149503	0.0512077032514333
377	Dutch	other	no	no	no	yes	yes	dyadic	yes	first	162	open	-0.538451955062071	Audible	Indo-European	FALSE	1273	R2	0.819444444444444	restricted	FALSE	-0.102278849120418	-1.78448670989898	1.14117190308691	0.0206798234759127	2.64735435115484
378	Dutch	other	no	no	no	yes	no	dyadic	no	first	162	restricted	-0.538451955062071	Audible	Indo-European	FALSE	1274	R2	0.909090909090909	restricted	FALSE	2.30258509299405	-0.405465108108164	-1.99243016469021	-0.035257471025913	1.61086931644067
379	Dutch	1PP	no	no	no	yes	yes	dyadic	no	first	162	restricted	-0.538451955062071	Audible	Indo-European	FALSE	1275	R1	0.789473684210526	restricted	FALSE	-0.510825623765991	0.864997437486605	-1.33500106673234	-0.217393179070161	-0.792246782040526
381	Dutch	1PP	no	no	no	yes	yes	dyadic	NA	first	162	open	-0.538451955062071	Audible	Indo-European	FALSE	1276	R1	0.769230769230769	restricted	FALSE	-2.56494935746154	-0.646627164925052	0.572519192771331	-0.035257471025913	-0.792246782040526
382	Dutch	2PP	no	no	no	yes	yes	dyadic	no	first	141	NA	-0.538451955062071	Audible	Indo-European	TRUE	1092	O	0.826666666666667	open	FALSE	-4.31748811353631	-0.747214401830221	0.733969175080201	0.600245755008535	-1.34384604603547
384	Dutch	other	no	no	no	yes	yes	dyadic	no	first	162	NA	-0.538451955062071	Audible	Indo-European	FALSE	1277	R2	0.95	restricted	FALSE	-0.182321556793955	0.59783700075562	-1.20397280432594	-0.154091720436017	-0.394184763624107
385	Dutch	other	no	no	no	yes	yes	dyadic	no	first	141	NA	-0.538451955062071	Audible	Indo-European	TRUE	1093	R2	0.769230769230769	restricted	FALSE	-2.56494935746154	-1.54044504094715	1.46633706879343	-2.0419137177597	-1.34384604603547
386	Dutch	other	no	no	no	yes	yes	dyadic	no	first	142	NA	-0.538451955062071	Audible	Indo-European	TRUE	1098	R1	0.737704918032787	restricted	FALSE	-1.38629436111989	0.304211374402992	-0.527354925717201	1.31061337565592	0.173600133486931
387	Dutch	other	no	yes	no	no	yes	dyadic	yes	first	142	restricted	-0.538451955062071	Audible	Indo-European	TRUE	1094	R2	0.767441860465116	restricted	FALSE	-1.41706601978664	0.0476280489892547	-0.264692554227082	0.836759043278072	0.0512077032514333
388	Dutch	1PP	no	no	no	yes	yes	dyadic	yes	first	142	restricted	-0.538451955062071	Audible	Indo-European	TRUE	1095	R2	0.95	restricted	FALSE	2.4423470353692	0.470003629245736	-2.99573227355399	0.740102046985399	1.27034675919508
389	Dutch	other	no	no	no	yes	yes	dyadic	no	first	142	restricted	-0.538451955062071	Audible	Indo-European	TRUE	1096	R2	0.970588235294118	restricted	FALSE	1.94591014905531	0.75377180237638	-2.83321334405622	0.524881288810584	0.665899628200553
390	Dutch	other	no	no	no	yes	yes	dyadic	no	first	142	restricted	-0.538451955062071	Audible	Indo-European	TRUE	1097	R2	0.892857142857143	restricted	FALSE	0	1.02961941718116	-1.7227665977411	1.19381637857726	0.286416394714934
391	Dutch	other	no	no	no	yes	yes	dyadic	no	first	143	NA	-0.538451955062071	Audible	Indo-European	TRUE	1099	R2	0.941176470588235	restricted	FALSE	2.2512917986065	-0.211309093667207	-2.14006616349627	-0.352992086931771	1.03227375664901
392	Dutch	other	no	no	no	yes	yes	dyadic	no	first	143	restricted	-0.538451955062071	Audible	Indo-European	TRUE	1100	R2	0.821917808219178	restricted	FALSE	-1.45724609709218	-1.50407739677627	1.2947271675944	-0.154091720436017	0.8966748487874
393	Dutch	2PP	no	no	no	yes	yes	dyadic	no	first	143	restricted	-0.538451955062071	Audible	Indo-European	TRUE	1101	R2	0.545454545454545	restricted	FALSE	-0.606135803570316	-1.22377543162212	0.78845736036427	-0.963250541004236	0.488599507284946
394	Dutch	other	no	no	no	yes	yes	dyadic	no	first	144	NA	-0.538451955062071	Audible	Indo-European	TRUE	1102	R1	0.770833333333333	restricted	FALSE	0.448950220047903	-0.472604410945793	-0.470003629245736	0.984722314251242	2.20598576108827
395	Dutch	other	no	no	no	yes	yes	dyadic	no	first	144	restricted	-0.538451955062071	Audible	Indo-European	TRUE	1103	R2	0.857142857142857	restricted	FALSE	0.154150679827258	0.479573080261886	-1.25276296849537	-0.0934513998983739	-0.0825386683107729
396	Dutch	other	overlap	no	no	yes	yes	dyadic	no	first	144	restricted	-0.538451955062071	Audible	Indo-European	TRUE	1104	R2	0.857142857142857	restricted	TRUE	-0.864997437486605	-0.251314428280906	-0.100083458556983	0.805254131553834	0.82377579153367
397	Dutch	other	no	no	no	yes	yes	dyadic	no	first	144	restricted	-0.538451955062071	Audible	Indo-European	TRUE	1105	R2	0.872340425531915	restricted	FALSE	1.31567679390594	-0.101096116871369	-1.45225232891169	0.956318825369096	2.02271277712513
398	Dutch	1PP	overlap	no	no	no	NA	dyadic	no	first	112	NA	-0.538451955062071	Audible	Indo-European	FALSE	1029	O	0.625	open	TRUE	-0.916290731874155	0.644357016390513	-0.980829253011726	0.740102046985399	-0.229962934984982
399	Dutch	1PP	no	no	no	NA	no	dyadic	yes	first	112	open	-0.538451955062071	Audible	Indo-European	FALSE	1030	R2	0.773333333333333	restricted	FALSE	-1.83258146374831	-0.594707107746693	0.44628710262842	0.984722314251242	0.488599507284946
400	Dutch	1PP	no	no	no	no	NA	dyadic	no	first	116	NA	-0.538451955062071	Audible	Indo-European	FALSE	1044	R2	0.933333333333333	restricted	FALSE	1.25276296849537	1.20397280432594	-2.70805020110221	0.361202380721499	-0.0825386683107729
401	Dutch	other	no	no	no	no	NA	dyadic	yes	first	113	NA	-0.538451955062071	Audible	Indo-European	FALSE	1031	R2	0.981481481481482	restricted	FALSE	2.30258509299405	0.897941593205959	-3.29583686600433	1.14431476058749	1.09557521528315
402	Dutch	other	no	no	no	no	NA	dyadic	yes	first	113	restricted	-0.538451955062071	Audible	Indo-European	FALSE	1032	R2	0.981481481481482	restricted	FALSE	2.39789527279837	0.810930216216329	-3.29583686600433	1.14431476058749	1.21440946469326
403	Dutch	other	no	no	no	NA	no	dyadic	no	first	113	restricted	-0.538451955062071	Audible	Indo-European	FALSE	1033	O	0.234042553191489	open	FALSE	-2.484906649788	0.186585955580412	-0.266628663253949	0.956318825369096	-0.792246782040526
404	Dutch	1PP	no	no	no	no	no	dyadic	no	first	113	open	-0.538451955062071	Audible	Indo-European	FALSE	1034	O	0.857142857142857	open	FALSE	-0.847297860387204	1.02961941718116	-1.38629436111989	0.271827693149503	-0.792246782040526
405	Dutch	other	no	no	no	no	yes	multi-party	no	first	120	NA	-0.538451955062071	Audible	Indo-European	FALSE	1048	R2	0.666666666666667	restricted	FALSE	0.405465108108164	-0.154150679827258	-0.762140052046897	0.361202380721499	1.1562155358208
406	Dutch	other	no	no	no	yes	yes	multi-party	no	first	120	restricted	-0.538451955062071	Audible	Indo-European	FALSE	1049	R2	0.878787878787879	restricted	FALSE	-1.35454566280531	-0.167054084663166	-0.0625203569813339	0.4856693687923	0.0512077032514333
407	Dutch	2PP	no	no	no	no	yes	multi-party	no	first	118	NA	-0.538451955062071	Audible	Indo-European	FALSE	1046	R2	0.970588235294118	restricted	FALSE	1.38629436111989	1.22377543162212	-2.83321334405622	0.524881288810584	0.0512077032514333
408	Dutch	other	overlap	no	no	yes	no	multi-party	yes	first	119	NA	-0.538451955062071	Audible	Indo-European	FALSE	1047	R1	0.779411764705882	restricted	TRUE	-0.456758402495715	0.32768740706548	-0.818310323513951	1.4597087826151	1.03227375664901
409	Dutch	2PP	overlap	no	no	yes	yes	multi-party	no	first	122	NA	-0.538451955062071	Audible	Indo-European	FALSE	1051	R2	0.727272727272727	restricted	TRUE	-0.606135803570316	-1.04145387482816	0.606135803570315	-1.47962987070415	-0.229962934984982
410	Dutch	1PP	no	no	no	yes	NA	dyadic	no	first	124	NA	-0.538451955062071	Audible	Indo-European	FALSE	1053	R1	0.838235294117647	restricted	FALSE	-2.14006616349627	-0.963437510299857	0.852211875189633	0.317207019437389	0.0512077032514333
411	Dutch	other	no	no	no	yes	yes	dyadic	yes	first	124	restricted	-0.538451955062071	Audible	Indo-European	FALSE	1054	R2	0.9	restricted	FALSE	-0.251314428280906	0.916290731874155	-1.49165487677772	0.740102046985399	-0.0825386683107729
412	Dutch	other	no	no	no	yes	yes	dyadic	yes	first	124	restricted	-0.538451955062071	Audible	Indo-European	FALSE	1055	R2	1	restricted	FALSE	1.94591014905531	1.68175857401373	-3.76120011569356	0.836759043278072	-0.0825386683107729
413	Dutch	other	no	no	no	yes	yes	dyadic	no	first	124	restricted	-0.538451955062071	Audible	Indo-European	FALSE	1056	R2	0.821917808219178	restricted	FALSE	-1.09861228866811	-0.273888750319445	-0.0137933221323359	1.55749702716154	1.3241959203165
414	Dutch	other	no	yes	no	NA	yes	multi-party	yes	first	126	NA	-0.538451955062071	Audible	Indo-European	FALSE	1058	R1	1	restricted	FALSE	2.56494935746154	1.43848011429046	-4.07753744390572	1.26502285527539	0.579971519508917
415	Dutch	other	no	no	no	NA	NA	multi-party	no	first	126	restricted	-0.538451955062071	Audible	Indo-European	FALSE	1059	R2	1	restricted	FALSE	2.63905732961526	1.18377009700842	-3.89182029811063	1.0125773808306	0.665899628200553
416	Dutch	other	noise	no	yes	no	no	multi-party	no	first	126	restricted	-0.538451955062071	Audible	Indo-European	FALSE	1060	O	0.1875	open	TRUE	-2.36712361413162	-0.297251523467932	0.207639364778245	0.176548462372813	-0.792246782040526
417	Dutch	other	no	no	no	yes	no	multi-party	no	first	126	open	-0.538451955062071	Audible	Indo-European	FALSE	1061	R1	1	restricted	FALSE	2.39789527279837	0.949080554697146	-3.43398720448515	0.403895700187915	0.391046866173292
418	Dutch	other	noise	no	no	yes	yes	multi-party	yes	first	126	restricted	-0.538451955062071	Audible	Indo-European	FALSE	1062	R2	0.827586206896552	restricted	TRUE	-1.8632184332102	-1.20896034583698	1.06471073699243	-0.154091720436017	0.173600133486931
419	Dutch	2PP	noise	no	no	yes	yes	multi-party	no	first	127	NA	-0.538451955062071	Audible	Indo-European	FALSE	1064	R2	0.95	restricted	TRUE	-0.693147180559945	-0.567984037605939	0.162518929497775	-0.352992086931771	0.286416394714934
420	Dutch	other	no	no	yes	no	no	multi-party	yes	first	127	restricted	-0.538451955062071	Audible	Indo-European	FALSE	1063	R2	0.735294117647059	restricted	FALSE	-0.63252255874351	0.32768740706548	-0.75377180237638	1.4597087826151	0.8966748487874
421	Dutch	other	noise	no	yes	NA	yes	multi-party	no	first	131	NA	-0.538451955062071	Audible	Indo-European	FALSE	1069	R2	0.769230769230769	restricted	TRUE	-1.24319351747922	-0.0303053494953289	-0.22314355131421	1.39768741543567	0.746996209709446
422	Dutch	1PP	overlap	NA	yes	yes	yes	multi-party	no	first	131	restricted	-0.538451955062071	Audible	Indo-European	FALSE	1070	R1	0.294117647058824	restricted	TRUE	-1.58045037556085	-0.247836163904581	0.0606246218164348	0.445361835532061	-0.0825386683107729
423	Dutch	other	no	no	no	yes	yes	multi-party	yes	first	133	NA	-0.538451955062071	Audible	Indo-European	FALSE	1072	R2	0.96	restricted	FALSE	2.01490302054226	1.07880966137193	-3.2188758248682	1.0399048027348	0.746996209709446
424	Dutch	other	no	no	no	yes	yes	multi-party	no	first	133	restricted	-0.538451955062071	Audible	Indo-European	FALSE	1073	R2	0.724137931034483	restricted	FALSE	-0.92494879461727	-0.387115969439968	0.0531098253139483	1.1692778710321	1.27034675919508
425	Dutch	other	no	no	no	yes	yes	multi-party	no	first	134	NA	-0.538451955062071	Audible	Indo-European	FALSE	1075	R2	1	restricted	FALSE	2.07944154167984	0.635988766719997	-2.83321334405622	0.524881288810584	0.82377579153367
426	Dutch	other	no	no	no	yes	yes	multi-party	no	first	134	restricted	-0.538451955062071	Audible	Indo-European	FALSE	1074	R2	0.793103448275862	restricted	FALSE	-1.47017584510059	-0.629777566627356	0.422856850820034	1.21794448630004	1.09557521528315
427	Dutch	other	overlap	no	yes	NA	yes	multi-party	yes	first	123	NA	-0.538451955062071	Audible	Indo-European	FALSE	1052	O	0.357142857142857	open	TRUE	-1.25276296849537	-0.693147180559945	0.441832752279039	-0.283600101383767	0.0512077032514333
428	Dutch	1PP	no	NA	NA	NA	yes	multi-party	no	first	114	NA	-0.538451955062071	Audible	Indo-European	FALSE	1041	O	0	open	FALSE	-1.38629436111989	-0.22314355131421	0	-0.154091720436017	-0.394184763624107
430	Dutch	1PP	no	NA	NA	NA	NA	multi-party	no	first	114	open	-0.538451955062071	Audible	Indo-European	FALSE	1035	R1	0.808510638297872	restricted	FALSE	-1.54756250871601	-0.998528830111127	0.805625163986636	-0.0934513998983739	0.286416394714934
431	Dutch	1PP	no	yes	yes	NA	NA	dyadic	no	first	114	restricted	-0.538451955062071	Audible	Indo-European	FALSE	1036	O	0.09375	open	FALSE	-2.67414864942653	0.0317486983145803	-0.0984400728132525	0.445361835532061	-1.04184316674849
432	Dutch	other	no	no	yes	NA	no	dyadic	no	first	114	open	-0.538451955062071	Audible	Indo-European	FALSE	1037	R2	0.588235294117647	restricted	FALSE	-0.194156014440958	-0.949080554697146	0.348306694268216	-0.761067428434225	0.665899628200553
433	Dutch	other	no	no	no	NA	NA	dyadic	no	first	114	restricted	-0.538451955062071	Audible	Indo-European	FALSE	1038	O	0.1	open	FALSE	-1.32175583998232	-0.305381649551182	0.0689928714869514	0.271827693149503	0.0512077032514333
434	Dutch	2PP	no	no	yes	NA	NA	dyadic	no	first	114	open	-0.538451955062071	Audible	Indo-European	FALSE	1039	R2	0.875	restricted	FALSE	1.38629436111989	-0.22314355131421	-1.38629436111989	-1.19845923246774	0.0512077032514333
435	Dutch	other	no	no	yes	NA	no	dyadic	no	first	114	restricted	-0.538451955062071	Audible	Indo-European	FALSE	1040	R2	0.775510204081633	restricted	FALSE	-1.69459572077441	-0.563935449079939	0.395312736644146	0.4856693687923	0.173600133486931
436	Dutch	other	no	no	yes	NA	no	dyadic	no	first	117	NA	-0.538451955062071	Audible	Indo-European	FALSE	1045	R2	0.957446808510638	restricted	FALSE	0.405465108108164	2.24070968927596	-3.15700042115011	0.956318825369096	-0.792246782040526
437	Dutch	2PP	no	no	yes	no	no	dyadic	no	first	115	NA	-0.538451955062071	Audible	Indo-European	FALSE	1042	R2	0.866666666666667	restricted	FALSE	2.60268968544438	-0.659245628884264	-2.01490302054226	-0.502670726009725	1.47464143076141
438	Dutch	1PP	no	no	yes	NA	NA	dyadic	no	first	115	restricted	-0.538451955062071	Audible	Indo-European	FALSE	1043	R2	0.967213114754098	restricted	FALSE	0.916290731874155	2.164963715118	-3.41772668361337	1.31061337565592	-0.394184763624107
439	Dutch	other	no	no	no	no	NA	multi-party	no	first	121	NA	-0.538451955062071	Audible	Indo-European	FALSE	1050	R2	0.838709677419355	restricted	FALSE	0.133531392624523	-0.372675285285174	-0.389464766761723	0.403895700187915	1.3241959203165
440	Dutch	other	no	no	no	yes	yes	dyadic	no	first	125	NA	-0.538451955062071	Audible	Indo-European	FALSE	1057	R2	0.982456140350877	restricted	FALSE	2.14006616349627	1.09861228866811	-3.3499040872746	1.21794448630004	0.8966748487874
441	Dutch	other	no	yes	yes	no	yes	multi-party	no	first	128	NA	-0.538451955062071	Audible	Indo-European	FALSE	1065	O	0.8	open	FALSE	-2.83321334405622	-0.0281708769666963	-0.0289875368732523	0.563055583373494	-1.04184316674849
442	Dutch	other	no	no	yes	no	no	multi-party	no	first	128	open	-0.538451955062071	Audible	Indo-European	FALSE	1066	R1	0.864864864864865	restricted	FALSE	-1.09861228866811	1.12601126285622	-1.41369333530801	0.636501271951081	-0.792246782040526
443	Dutch	other	overlap	yes	yes	yes	no	multi-party	no	first	129	NA	-0.538451955062071	Audible	Indo-European	FALSE	1067	O	0.65	open	TRUE	-1.94591014905531	0.916290731874155	-1.04982212449868	0.740102046985399	-1.04184316674849
444	Dutch	other	overlap	yes	yes	no	no	multi-party	no	first	130	NA	-0.538451955062071	Audible	Indo-European	FALSE	1068	O	0.476190476190476	open	TRUE	-2.35137525716348	-0.737598943130779	0.646627164925052	-0.858620069545879	-1.04184316674849
445	Dutch	other	no	no	no	no	no	multi-party	no	first	132	NA	-0.538451955062071	Audible	Indo-European	FALSE	1071	R1	0.8	restricted	FALSE	-2.30258509299405	-0.578736829382201	0.483426649577876	0.636501271951081	-0.229962934984982
446	Dutch	other	no	no	no	yes	yes	multi-party	no	first	135	NA	-0.538451955062071	Audible	Indo-European	FALSE	1076	O	1	open	FALSE	2.07944154167984	-0.587786664902119	-1.6094379124341	-1.64385169934328	0.0512077032514333
447	English	other	no	no	no	no	no	dyadic	yes	first	179	NA	-0.306314940564662	Audible	Indo-European	FALSE	1506	R1	0.896551724137931	restricted	FALSE	-0.693147180559945	-0.370373788296894	-0.0350913198112701	0.317207019437389	0.665899628200553
448	English	1PP	no	no	no	no	no	dyadic	no	first	179	restricted	-0.306314940564662	Audible	Indo-European	FALSE	1501	O	0.846153846153846	open	FALSE	-0.693147180559945	-0.485507815781701	0.0800427076735364	0.0745289845973343	0.579971519508917
450	English	other	no	no	no	yes	yes	dyadic	no	first	179	restricted	-0.306314940564662	Audible	Indo-European	FALSE	1502	R2	0.826086956521739	restricted	FALSE	-0.773189888233482	0.884202417322654	-1.26369203902756	0.927344884591053	-0.229962934984982
453	English	other	no	no	no	yes	yes	dyadic	yes	first	179	restricted	-0.306314940564662	Audible	Indo-European	FALSE	1503	R1	0.835051546391753	restricted	FALSE	0.318453731118535	0.937124818776997	-1.8021222562636	1.95208845715119	1.21440946469326
454	English	other	no	no	no	yes	yes	dyadic	no	first	179	restricted	-0.306314940564662	Audible	Indo-European	FALSE	1504	R2	0.75	restricted	FALSE	-0.0540672212702758	0.260283098263667	-0.926762031741451	0.984722314251242	0.966066834335404
457	English	other	no	no	no	yes	yes	dyadic	yes	first	179	restricted	-0.306314940564662	Audible	Indo-European	FALSE	1507	R2	0.863636363636364	restricted	FALSE	-0.0741079721537218	0.488352767913932	-1.145132304303	0.867590642513199	0.579971519508917
458	English	other	no	no	no	no	yes	dyadic	no	first	179	restricted	-0.306314940564662	Audible	Indo-European	FALSE	1508	R1	1	restricted	FALSE	0.287682072451781	-0.847297860387204	0	-2.0419137177597	-0.579530163693602
459	English	other	no	no	no	yes	yes	dyadic	no	first	179	restricted	-0.306314940564662	Audible	Indo-European	FALSE	1509	R1	0.722222222222222	restricted	FALSE	-1.89711998488588	0.853489830635125	-0.993251773010283	1.14431476058749	-0.792246782040526
460	English	other	no	no	no	yes	yes	dyadic	no	first	179	restricted	-0.306314940564662	Audible	Indo-European	FALSE	1500	O	0.880952380952381	open	FALSE	0.747214401830221	0.405465108108164	-1.54044504094715	0.805254131553834	1.03227375664901
462	English	other	no	no	no	no	yes	dyadic	no	first	180	open	-0.306314940564662	Audible	Indo-European	FALSE	1511	O	0.9	open	FALSE	0.810930216216329	0.836248024200619	-2.01490302054226	0.361202380721499	0.173600133486931
463	English	other	no	no	no	no	yes	dyadic	no	first	180	open	-0.306314940564662	Audible	Indo-European	FALSE	1512	R1	1	restricted	FALSE	0.287682072451781	-1.25276296849537	0.405465108108164	-2.29151010246766	-0.579530163693602
464	English	2PP	no	yes	no	no	no	dyadic	no	first	180	restricted	-0.306314940564662	Audible	Indo-European	FALSE	1513	R1	0.838709677419355	restricted	FALSE	-1.33500106673234	0.255933374137201	-0.489548225318706	0.403895700187915	-0.394184763624107
466	English	other	no	yes	no	no	yes	dyadic	no	first	180	restricted	-0.306314940564662	Audible	Indo-European	FALSE	1514	R1	0.826086956521739	restricted	FALSE	-1.38629436111989	-0.083381608939051	-0.139761942375159	0.0206798234759127	-0.394184763624107
467	English	other	no	no	no	no	no	dyadic	no	first	180	restricted	-0.306314940564662	Audible	Indo-European	FALSE	1515	R2	0.947368421052632	restricted	FALSE	0.559615787935423	1.93283806748796	-2.94443897916644	1.61313875481258	-0.0825386683107729
468	English	other	no	no	no	yes	yes	dyadic	yes	first	181	NA	-0.306314940564662	Audible	Indo-European	FALSE	1520	R1	0.784313725490196	restricted	FALSE	-1.44691898293633	-0.810930216216329	0.599621122549122	0.271827693149503	0.488599507284946
469	English	1PP	no	no	no	no	no	dyadic	no	first	181	restricted	-0.306314940564662	Audible	Indo-European	FALSE	1522	O	0.341463414634146	open	FALSE	-2.19722457733622	0.312374685042152	-0.417735200699979	0.773045841405957	-0.792246782040526
470	English	other	overlap	no	no	no	yes	dyadic	yes	first	181	open	-0.306314940564662	Audible	Indo-European	FALSE	1518	R2	0.714285714285714	restricted	TRUE	-1.6094379124341	-0.241162056816888	0.0588405000229334	0.4856693687923	-0.0825386683107729
471	English	other	no	no	no	no	yes	dyadic	no	first	181	restricted	-0.306314940564662	Audible	Indo-European	FALSE	1519	R1	0.366666666666667	restricted	FALSE	-1.45528723260684	-0.392042087776024	0.182321556793955	0.126440317871813	-0.0825386683107729
472	English	other	no	no	no	no	no	dyadic	no	first	181	restricted	-0.306314940564662	Audible	Indo-European	FALSE	1521	R2	0.363636363636364	restricted	FALSE	-0.675128675057267	-0.612178118026278	0.200670695462151	0.897777107709616	1.52149462886867
473	English	1PP	overlap	no	no	no	no	dyadic	yes	first	181	restricted	-0.306314940564662	Audible	Indo-European	FALSE	1516	O	0.0816326530612245	open	TRUE	-2.42036812865043	0	-0.0851578083403068	1.0125773808306	-0.579530163693602
474	English	other	overlap	no	no	yes	yes	dyadic	yes	first	181	open	-0.306314940564662	Audible	Indo-European	FALSE	1517	R2	0.777777777777778	restricted	TRUE	0	-0.393042588109607	-0.300104592450338	0.224974495042235	1.09557521528315
475	English	NA	no	no	no	NA	yes	multi-party	yes	first	182	NA	-0.306314940564662	Audible	Indo-European	FALSE	1536	R1	0.87012987012987	restricted	FALSE	0.613104472886409	0.732887509209459	-1.77885606439215	1.63121911781521	1.3241959203165
476	English	NA	no	no	yes	yes	no	multi-party	no	first	182	restricted	-0.306314940564662	Audible	Indo-European	FALSE	1538	O	1	open	FALSE	1.6094379124341	0.847297860387204	-2.63905732961526	-0.583767307518618	-0.394184763624107
477	English	other	overlap	no	yes	yes	no	multi-party	no	first	182	open	-0.306314940564662	Audible	Indo-European	FALSE	1532	O	0.382352941176471	open	TRUE	-2.42774823594805	-0.566395474920801	0.481838086892738	-0.0934513998983739	-0.792246782040526
478	English	1PP	no	no	no	yes	no	multi-party	no	first	182	open	-0.306314940564662	Audible	Indo-European	FALSE	1533	O	0	open	FALSE	-1.79175946922805	-0.154150679827258	0	0.361202380721499	-0.394184763624107
479	English	1PP	no	no	yes	yes	no	multi-party	no	first	182	open	-0.306314940564662	Audible	Indo-European	FALSE	1534	R2	1	restricted	FALSE	2.70805020110221	0.22314355131421	-2.99573227355399	-0.154091720436017	0.746996209709446
480	English	NA	no	no	no	yes	NA	multi-party	yes	first	182	restricted	-0.306314940564662	Audible	Indo-European	FALSE	1535	R1	1	restricted	FALSE	3.04452243772342	-0.146603474191875	-2.94443897916644	-0.217393179070161	1.1562155358208
481	English	NA	no	no	no	NA	yes	multi-party	no	first	182	restricted	-0.306314940564662	Audible	Indo-European	FALSE	1537	R2	1	restricted	FALSE	1.38629436111989	2.07944154167984	-3.68887945411394	0.740102046985399	-0.579530163693602
482	English	other	no	no	no	no	yes	multi-party	no	first	182	restricted	-0.306314940564662	Audible	Indo-European	FALSE	1539	R1	0.846153846153846	restricted	FALSE	0.356674943938732	0.83034830207343	-1.71765149707433	0.706388369946685	0.286416394714934
483	English	NA	no	no	no	no	yes	multi-party	no	first	182	restricted	-0.306314940564662	Audible	Indo-European	FALSE	1540	R2	0.951612903225806	restricted	FALSE	1.17865499634165	1.29392104098888	-2.7408400239252	1.33287951226394	0.579971519508917
484	English	other	overlap	no	no	no	no	multi-party	yes	first	182	restricted	-0.306314940564662	Audible	Indo-European	FALSE	1541	R2	0.622222222222222	restricted	TRUE	-1.29098418131557	-0.125163142954006	-0.117783035656384	0.897777107709616	0.391046866173292
485	English	other	no	no	no	no	NA	multi-party	no	first	182	restricted	-0.306314940564662	Audible	Indo-European	FALSE	1542	R2	1	restricted	FALSE	2.56494935746154	0.451985123743057	-3.09104245335832	-0.035257471025913	0.579971519508917
486	English	2PP	overlap	no	no	no	yes	multi-party	no	first	182	restricted	-0.306314940564662	Audible	Indo-European	FALSE	1543	R2	0.8	restricted	TRUE	0.105360515657826	0.456758402495715	-1.20397280432594	0.361202380721499	0.286416394714934
487	English	other	overlap	no	yes	NA	no	multi-party	yes	first	182	restricted	-0.306314940564662	Audible	Indo-European	FALSE	1523	R2	0.75	restricted	TRUE	0.233614851181505	-0.0723206615796261	-0.744440474947496	0.740102046985399	1.3241959203165
488	English	1PP	overlap	no	no	NA	no	multi-party	no	first	182	restricted	-0.306314940564662	Audible	Indo-European	FALSE	1524	O	0.0357142857142857	open	TRUE	-2.19722457733622	-0.0689928714869514	-0.0363676441708748	0.271827693149503	-0.792246782040526
489	English	1PP	no	NA	NA	NA	NA	multi-party	no	first	182	open	-0.306314940564662	Audible	Indo-European	FALSE	1525	R2	1	restricted	FALSE	2.94443897916644	0.470003629245736	-3.46573590279973	0.445361835532061	1.03227375664901
490	English	other	overlap	no	no	no	no	multi-party	no	first	182	restricted	-0.306314940564662	Audible	Indo-European	FALSE	1526	R2	0.857142857142857	restricted	TRUE	-1.43508452528932	-0.262364264467491	0.048790164169432	-0.154091720436017	-0.394184763624107
491	English	other	overlap	no	yes	NA	no	multi-party	no	first	182	restricted	-0.306314940564662	Audible	Indo-European	FALSE	1527	R2	0.866666666666667	restricted	TRUE	1.74919985480926	-0.587786664902119	-1.32175583998232	-0.502670726009725	1.27034675919508
492	English	other	overlap	no	no	yes	NA	multi-party	yes	first	182	restricted	-0.306314940564662	Audible	Indo-European	FALSE	1528	R1	0.767857142857143	restricted	TRUE	-2.07944154167984	-0.741937344729377	0.624154309072994	0.361202380721499	-0.0825386683107729
493	English	1PP	no	no	no	yes	no	multi-party	no	first	182	restricted	-0.306314940564662	Audible	Indo-European	FALSE	1529	O	0.192307692307692	open	FALSE	-1.65822807660353	0.0392207131532813	-0.213574100298059	0.176548462372813	-0.579530163693602
494	English	1PP	overlap	no	no	NA	no	multi-party	no	first	182	open	-0.306314940564662	Audible	Indo-European	FALSE	1530	O	0.909090909090909	open	TRUE	-1.70474809223843	-1.64865862558738	1.48160454092422	-1.64385169934328	-0.579530163693602
495	English	other	overlap	no	no	NA	yes	multi-party	yes	first	182	open	-0.306314940564662	Audible	Indo-European	FALSE	1531	R2	0.78125	restricted	TRUE	1.79175946922805	-0.4260843953109	-1.51982575374441	0.445361835532061	2.054921067273
496	English	other	overlap	no	no	yes	no	multi-party	yes	first	183	NA	-0.306314940564662	Audible	Indo-European	FALSE	1559	R1	0.523809523809524	restricted	TRUE	1.22377543162212	-0.739667196194838	-0.741937344729377	-0.0934513998983739	1.77454822452975
497	English	1PP	no	no	no	no	yes	multi-party	yes	first	183	restricted	-0.306314940564662	Audible	Indo-European	FALSE	1544	R1	0.777777777777778	restricted	FALSE	0	-0.230523658611832	-0.462623521948113	0.224974495042235	0.8966748487874
498	English	other	no	no	no	no	yes	multi-party	no	first	183	restricted	-0.306314940564662	Audible	Indo-European	FALSE	1552	R2	0.863636363636364	restricted	FALSE	0.559615787935423	0	-1.01160091167848	0.867590642513199	1.52149462886867
499	English	other	no	no	no	yes	yes	multi-party	no	first	183	restricted	-0.306314940564662	Audible	Indo-European	FALSE	1553	O	0.585365853658537	open	FALSE	-0.348306694268216	0.346276236717834	-0.880358722648092	0.773045841405957	0.488599507284946
500	English	other	no	no	no	yes	yes	multi-party	no	first	183	open	-0.306314940564662	Audible	Indo-European	FALSE	1554	O	1	open	FALSE	1.38629436111989	2.39789527279837	-4.00733318523247	1.1692778710321	-0.579530163693602
503	English	other	no	no	no	yes	no	multi-party	no	first	183	restricted	-0.306314940564662	Audible	Indo-European	FALSE	1555	R1	0.925925925925926	restricted	FALSE	0.887303195000903	1.21639532432449	-2.44853900561713	1.701356431518	0.8966748487874
504	English	other	no	no	no	yes	yes	multi-party	yes	first	183	restricted	-0.306314940564662	Audible	Indo-European	FALSE	1556	R2	0.830769230769231	restricted	FALSE	0.773189888233482	0.536801110169251	-1.68948062010764	1.39768741543567	1.42621539809198
505	English	other	overlap	no	yes	yes	yes	multi-party	yes	first	183	restricted	-0.306314940564662	Audible	Indo-European	FALSE	1557	O	0.5	open	TRUE	-1.99243016469021	-0.174353387144778	0.0465200156348929	-0.0934513998983739	-0.792246782040526
506	English	other	no	no	no	no	yes	multi-party	no	first	183	open	-0.306314940564662	Audible	Indo-European	FALSE	1558	R1	1	restricted	FALSE	1.09861228866811	2.67414864942653	-4.06044301054642	1.24167569633978	-0.792246782040526
508	English	other	no	yes	no	no	yes	multi-party	no	first	183	restricted	-0.306314940564662	Audible	Indo-European	FALSE	1560	R1	0.861111111111111	restricted	FALSE	-0.364643113587909	-0.614366302706831	0.0870113769896297	0.4856693687923	1.37610725359098
509	English	1PP	overlap	no	no	no	no	multi-party	no	first	183	restricted	-0.306314940564662	Audible	Indo-European	FALSE	1561	O	1	open	TRUE	2.39789527279837	0.693147180559945	-3.17805383034795	0.0745289845973343	0.391046866173292
510	English	1PP	no	no	no	no	no	multi-party	no	first	183	open	-0.306314940564662	Audible	Indo-European	FALSE	1562	R2	0.866666666666667	restricted	FALSE	-0.22314355131421	-0.65677953638907	0.0689928714869514	-0.583767307518618	0.488599507284946
511	English	other	no	no	no	no	no	multi-party	no	first	183	restricted	-0.306314940564662	Audible	Indo-European	FALSE	1545	R2	0.727272727272727	restricted	FALSE	0	0.606135803570315	-1.29928298413026	-0.858620069545879	-0.792246782040526
512	English	1PP	no	no	no	no	yes	multi-party	no	first	183	restricted	-0.306314940564662	Audible	Indo-European	FALSE	1546	R1	0.583333333333333	restricted	FALSE	-1.09861228866811	-0.538996500732687	0.251314428280906	0.271827693149503	0.488599507284946
513	English	1PP	no	no	no	yes	yes	multi-party	yes	first	183	restricted	-0.306314940564662	Audible	Indo-European	FALSE	1547	R2	0.950819672131147	restricted	FALSE	0.405465108108164	1.80828877117927	-2.72457950305342	1.31061337565592	-0.229962934984982
514	English	1PP	no	no	no	yes	no	dyadic	no	first	183	restricted	-0.306314940564662	Audible	Indo-European	FALSE	1548	R1	0.823529411764706	restricted	FALSE	-2.42774823594805	-0.838329190404443	0.75377180237638	-0.425891144185501	-0.792246782040526
515	English	other	overlap	no	no	yes	yes	multi-party	yes	first	183	restricted	-0.306314940564662	Audible	Indo-European	FALSE	1549	R1	0.888888888888889	restricted	TRUE	1.25276296849537	0.22314355131421	-1.72722094809048	0.897777107709616	1.52149462886867
516	English	other	no	no	no	no	yes	multi-party	yes	first	183	restricted	-0.306314940564662	Audible	Indo-European	FALSE	1550	R2	0.888888888888889	restricted	FALSE	-0.538996500732687	1.04454506739783	-1.50407739677627	1.14431476058749	-0.0825386683107729
517	English	other	no	no	no	yes	no	multi-party	no	first	183	restricted	-0.306314940564662	Audible	Indo-European	FALSE	1551	R2	0.75	restricted	FALSE	0	0.336472236621213	-1.02961941718116	0.271827693149503	0.286416394714934
518	English	2PP	no	no	no	yes	yes	dyadic	no	first	184	NA	-0.306314940564662	Audible	Indo-European	FALSE	1566	O	0.75	open	FALSE	-1.65822807660353	0.246860077931526	-0.421213465076304	0.445361835532061	-0.579530163693602
521	English	other	no	no	no	no	yes	multi-party	no	first	184	restricted	-0.306314940564662	Audible	Indo-European	FALSE	1580	O	0.880597014925373	open	FALSE	-2.00746804205475	-2.2512917986065	2.12525107771113	-1.19845923246774	0.173600133486931
522	English	1PP	no	no	no	no	no	multi-party	no	first	184	open	-0.306314940564662	Audible	Indo-European	FALSE	1563	R2	0.967741935483871	restricted	FALSE	0.980829253011726	1.03609193168678	-2.33537491581704	0.403895700187915	0.0512077032514333
523	English	other	no	no	yes	yes	no	multi-party	no	first	184	restricted	-0.306314940564662	Audible	Indo-European	FALSE	1565	O	0.676470588235294	open	FALSE	-1.83258146374831	0.159064694629687	-0.307484699747961	0.524881288810584	-0.579530163693602
524	English	1PP	no	no	yes	no	no	multi-party	no	first	184	open	-0.306314940564662	Audible	Indo-European	FALSE	1568	O	0.434782608695652	open	FALSE	-1.70474809223843	-0.122602322092332	-0.0444517625708338	0.0206798234759127	-0.579530163693602
525	English	other	overlap	no	no	no	no	multi-party	no	first	184	open	-0.306314940564662	Audible	Indo-European	FALSE	1569	O	0.1875	open	TRUE	-1.46633706879343	0	-0.207639364778244	-0.425891144185501	-0.792246782040526
526	English	other	overlap	no	yes	no	no	multi-party	no	first	184	open	-0.306314940564662	Audible	Indo-European	FALSE	1570	R2	0.818181818181818	restricted	TRUE	0.392042087776024	0.0625203569813339	-0.970778917158225	1.41865885913327	1.88616820767025
527	English	1PP	no	no	yes	yes	no	multi-party	no	first	184	restricted	-0.306314940564662	Audible	Indo-European	FALSE	1571	R1	0.695652173913043	restricted	FALSE	-0.470003629245736	0.570544858467613	-1.05605267424931	0.0206798234759127	-0.394184763624107
530	English	other	no	no	yes	no	no	multi-party	yes	first	184	restricted	-0.306314940564662	Audible	Indo-European	FALSE	1575	R1	0.866666666666667	restricted	FALSE	-0.379489621704904	-0.0645385211375712	-0.456758402495715	0.361202380721499	0.579971519508917
532	English	1PP	overlap	no	yes	NA	yes	multi-party	yes	first	184	restricted	-0.306314940564662	Audible	Indo-European	FALSE	1577	R2	0.772727272727273	restricted	TRUE	0	0.451985123743057	-1.145132304303	-0.035257471025913	-0.0825386683107729
538	English	other	no	no	no	yes	yes	dyadic	no	first	184	restricted	-0.306314940564662	Audible	Indo-European	FALSE	1579	O	0.25	open	FALSE	-1.94591014905531	-0.374693449441411	0.241162056816888	-0.035257471025913	-0.579530163693602
539	English	1PP	noise	no	yes	NA	no	multi-party	no	first	184	open	-0.306314940564662	Audible	Indo-European	FALSE	1581	O	0.583333333333333	open	TRUE	-1.09861228866811	-0.693147180559945	0.405465108108164	-1.19845923246774	-0.579530163693602
540	English	other	no	no	no	yes	no	multi-party	no	first	184	open	-0.306314940564662	Audible	Indo-European	FALSE	1564	R2	0.846153846153846	restricted	FALSE	0.606135803570315	-0.268263986594679	-0.773189888233482	0.176548462372813	1.21440946469326
541	English	2PP	no	no	no	no	no	multi-party	no	first	184	NA	-0.306314940564662	Audible	Indo-European	FALSE	1567	O	0.818181818181818	open	FALSE	-1.70474809223843	-0.860201265223111	0.693147180559945	-0.858620069545879	-0.579530163693602
542	English	2PP	no	no	no	NA	yes	multi-party	no	first	184	NA	-0.306314940564662	Audible	Indo-European	FALSE	1574	R2	0.785714285714286	restricted	FALSE	1.02585293438568	-0.944461608840851	-0.387765531008763	0.271827693149503	2.36857902957511
543	English	2PP	noise	no	no	NA	yes	multi-party	no	first	185	NA	-0.306314940564662	Audible	Indo-European	FALSE	1582	R1	0.619047619047619	restricted	TRUE	-1.02961941718116	0.100083458556983	-0.405465108108164	-0.0934513998983739	-0.394184763624107
544	English	1PP	noise	no	yes	NA	no	multi-party	no	first	185	restricted	-0.306314940564662	Audible	Indo-European	FALSE	1584	R1	0.684210526315789	restricted	TRUE	-0.998528830111127	0.379489621704904	-0.693147180559945	0.671867963820626	-0.0825386683107729
545	English	2PP	overlap	no	yes	no	no	multi-party	no	first	185	restricted	-0.306314940564662	Audible	Indo-European	FALSE	1585	O	1	open	TRUE	-1.09861228866811	-2.77258872223978	2.484906649788	-2.59351298175464	-0.579530163693602
546	English	other	no	no	no	no	no	multi-party	no	first	185	open	-0.306314940564662	Audible	Indo-European	FALSE	1586	R1	0.909090909090909	restricted	FALSE	-0.893817876022096	-2.33537491581704	1.99243016469021	-2.0419137177597	0.173600133486931
547	English	other	no	no	no	no	no	multi-party	no	first	185	restricted	-0.306314940564662	Audible	Indo-European	FALSE	1587	R1	0.421052631578947	restricted	FALSE	-0.693147180559945	0.0540672212702758	-0.45953232937844	-0.217393179070161	-0.229962934984982
548	English	other	no	no	no	no	no	multi-party	yes	first	185	restricted	-0.306314940564662	Audible	Indo-European	FALSE	1588	R1	0.739130434782609	restricted	FALSE	0.496436886313891	-0.475423696715075	-0.496436886313891	0.0206798234759127	1.27034675919508
549	English	other	no	no	no	no	no	multi-party	no	first	185	restricted	-0.306314940564662	Audible	Indo-European	FALSE	1589	O	0.1	open	FALSE	-1.84582669049833	-0.0953101798043249	-0.0512932943875506	-0.154091720436017	-0.792246782040526
550	English	other	no	no	no	yes	no	multi-party	no	first	185	open	-0.306314940564662	Audible	Indo-European	FALSE	1590	R2	0.846153846153846	restricted	FALSE	-1.31218638896617	-0.500775287912489	0.262364264467491	-0.154091720436017	-0.0825386683107729
551	English	other	no	no	yes	no	no	multi-party	no	first	185	restricted	-0.306314940564662	Audible	Indo-European	FALSE	1591	O	0	open	FALSE	-2.6149597780362	-0.0706175672139534	0	0.773045841405957	-0.792246782040526
552	English	other	no	no	yes	yes	no	multi-party	yes	first	185	open	-0.306314940564662	Audible	Indo-European	FALSE	1592	O	0.125	open	FALSE	-2.99573227355399	-0.182321556793955	0.133531392624523	0.563055583373494	-1.04184316674849
553	English	other	no	no	yes	yes	no	multi-party	no	first	185	open	-0.306314940564662	Audible	Indo-European	FALSE	1593	O	0.72972972972973	open	FALSE	-2.51230562397611	-0.59783700075562	0.519875459285909	-0.035257471025913	-0.792246782040526
554	English	other	no	no	no	yes	no	multi-party	no	first	185	open	-0.306314940564662	Audible	Indo-European	FALSE	1583	R1	0.681818181818182	restricted	FALSE	-1.38629436111989	0.0953101798043249	-0.318453731118535	-0.035257471025913	-0.579530163693602
555	English	1PP	overlap	no	no	yes	no	dyadic	yes	first	186	NA	-0.306314940564662	Audible	Indo-European	FALSE	1598	R2	0.933333333333333	restricted	TRUE	1.50407739677627	-0.382992252256106	-1.32175583998232	-0.502670726009725	0.966066834335404
556	English	other	no	no	no	no	no	dyadic	no	first	186	restricted	-0.306314940564662	Audible	Indo-European	FALSE	1599	O	0.133333333333333	open	FALSE	-1.46633706879343	-0.0645385211375712	-0.143100843640673	-0.502670726009725	-0.792246782040526
557	English	other	no	no	no	no	no	dyadic	no	first	186	open	-0.306314940564662	Audible	Indo-European	FALSE	1600	R1	0.836734693877551	restricted	FALSE	-1.38629436111989	1.18377009700842	-1.40691364832263	1.0125773808306	-0.792246782040526
559	English	other	overlap	no	no	yes	yes	dyadic	NA	first	186	restricted	-0.306314940564662	Audible	Indo-European	FALSE	1594	R2	0.778846153846154	restricted	TRUE	-0.878069519053957	-0.046956983087771	-0.300585477287689	2.04942206793646	1.69502877125123
560	English	other	no	no	no	yes	yes	dyadic	no	first	186	restricted	-0.306314940564662	Audible	Indo-European	FALSE	1595	R2	0.970873786407767	restricted	FALSE	1.94591014905531	1.16899308542991	-3.24843462710975	2.03591289578605	1.52149462886867
561	English	other	no	no	no	yes	yes	dyadic	no	first	186	restricted	-0.306314940564662	Audible	Indo-European	FALSE	1596	R2	0.968253968253968	restricted	FALSE	0.916290731874155	2.19722457733622	-3.44998754583159	1.3548072164333	-0.394184763624107
562	English	other	no	no	no	yes	yes	dyadic	yes	first	186	restricted	-0.306314940564662	Audible	Indo-European	FALSE	1597	R2	0.87012987012987	restricted	FALSE	0.526093095896779	0.78845736036427	-1.77885606439215	1.63121911781521	1.21440946469326
563	English	2PP	no	no	no	yes	yes	dyadic	no	first	187	NA	-0.306314940564662	Audible	Indo-European	FALSE	1601	R2	0.875	restricted	FALSE	0.628608659422374	0.0425596144187959	-1.09861228866811	0.0745289845973343	0.746996209709446
564	English	other	no	no	yes	yes	no	dyadic	yes	first	187	restricted	-0.306314940564662	Audible	Indo-European	FALSE	1602	R2	0.906976744186046	restricted	FALSE	1.32175583998232	0.816761136527122	-2.37490575457367	0.836759043278072	0.746996209709446
565	English	other	no	no	no	yes	yes	dyadic	no	first	187	restricted	-0.306314940564662	Audible	Indo-European	FALSE	1603	R2	0.857142857142857	restricted	FALSE	0.367724780125317	0.241162056816888	-1.13497993283898	0.271827693149503	0.579971519508917
566	English	other	no	no	no	yes	yes	dyadic	yes	first	187	restricted	-0.306314940564662	Audible	Indo-European	FALSE	1604	R2	0.882352941176471	restricted	FALSE	0.379489621704904	0.466089729924599	-1.36687627526279	1.06672419873236	1.03227375664901
567	English	1PP	overlap	no	no	yes	yes	multi-party	yes	first	187	restricted	-0.306314940564662	Audible	Indo-European	FALSE	1605	R2	0.823529411764706	restricted	TRUE	1.32175583998232	-0.111225635110224	-1.44691898293633	-0.352992086931771	0.746996209709446
568	English	1PP	overlap	no	no	yes	yes	multi-party	no	first	187	restricted	-0.306314940564662	Audible	Indo-European	FALSE	1606	O	0	open	TRUE	-1.84582669049833	-0.146603474191875	0	-0.217393179070161	-0.792246782040526
569	English	NA	overlap	no	no	no	no	multi-party	yes	first	188	NA	-0.306314940564662	Audible	Indo-European	FALSE	1622	R2	0.875	restricted	TRUE	2.07944154167984	-0.117783035656384	-2.07944154167984	-0.425891144185501	0.82377579153367
570	English	NA	overlap	no	yes	yes	no	multi-party	yes	first	188	restricted	-0.306314940564662	Audible	Indo-European	FALSE	1625	O	0.659090909090909	open	TRUE	-1.21924027645672	-1.04731899428056	0.78845736036427	-0.154091720436017	0.579971519508917
571	English	other	no	no	no	yes	yes	multi-party	no	first	188	open	-0.306314940564662	Audible	Indo-European	FALSE	1627	R2	0.75	restricted	FALSE	-0.196710294246054	-1.09861228866811	0.498991166118988	-0.352992086931771	1.27034675919508
572	English	NA	no	no	no	no	yes	multi-party	yes	first	188	restricted	-0.306314940564662	Audible	Indo-European	FALSE	1610	R2	0.71875	restricted	FALSE	0.374693449441411	0.169899036795397	-1.06784063000136	0.445361835532061	0.82377579153367
573	English	NA	overlap	no	no	no	no	multi-party	no	first	188	restricted	-0.306314940564662	Audible	Indo-European	FALSE	1613	R2	0.909090909090909	restricted	TRUE	1.6094379124341	0.0953101798043249	-1.88706964903238	1.41865885913327	2.28957173845397
574	English	other	overlap	no	no	no	yes	multi-party	no	first	188	restricted	-0.306314940564662	Audible	Indo-European	FALSE	1614	R2	0.841269841269841	restricted	TRUE	0.693147180559945	0.741937344729377	-1.84054963339749	1.3548072164333	1.09557521528315
576	English	NA	overlap	no	yes	yes	yes	multi-party	no	first	188	restricted	-0.306314940564662	Audible	Indo-European	FALSE	1615	R2	0.9	restricted	TRUE	1.25276296849537	-0.587786664902119	-0.916290731874155	-0.963250541004236	0.665899628200553
577	English	other	no	no	no	no	yes	multi-party	no	first	188	restricted	-0.306314940564662	Audible	Indo-European	FALSE	1616	R2	0.8	restricted	FALSE	-1.28093384546206	0.083381608939051	-0.328504066972036	0.126440317871813	-0.394184763624107
578	English	NA	no	no	no	yes	yes	multi-party	yes	first	188	restricted	-0.306314940564662	Audible	Indo-European	FALSE	1617	R2	0.72	restricted	FALSE	-0.916290731874155	0.579818495252942	-0.916290731874155	0.126440317871813	-0.579530163693602
579	English	1PP	overlap	no	yes	yes	no	multi-party	no	first	188	restricted	-0.306314940564662	Audible	Indo-European	FALSE	1618	O	0.277777777777778	open	TRUE	-1.79175946922805	-0.479573080261886	0.325422400434628	-0.669695416210254	-0.792246782040526
580	English	other	no	no	no	no	yes	multi-party	yes	first	188	open	-0.306314940564662	Audible	Indo-European	FALSE	1619	R2	0.877551020408163	restricted	FALSE	0.993251773010283	0.280902385466402	-1.58923520511658	1.0125773808306	1.47464143076141
581	English	other	no	no	no	no	yes	multi-party	yes	first	188	restricted	-0.306314940564662	Audible	Indo-European	FALSE	1620	R2	0.930232558139535	restricted	FALSE	1.6094379124341	0.583146285345617	-2.37490575457367	0.836759043278072	1.09557521528315
582	English	2PP	overlap	no	no	yes	yes	multi-party	yes	first	188	restricted	-0.306314940564662	Audible	Indo-European	FALSE	1621	R2	0.791666666666667	restricted	TRUE	1.06471073699243	-0.485507815781701	-0.8754687373539	0.0745289845973343	1.56687395515656
583	English	other	no	no	no	no	yes	multi-party	yes	first	188	restricted	-0.306314940564662	Audible	Indo-European	FALSE	1623	R2	0.948717948717949	restricted	FALSE	0.75377180237638	1.13783300182139	-2.27726728500976	1.64907569302763	0.8966748487874
584	English	other	overlap	no	no	yes	no	multi-party	no	first	188	restricted	-0.306314940564662	Audible	Indo-European	FALSE	1624	O	0.444444444444444	open	TRUE	-1.28093384546206	-0.245122458032985	0	-0.283600101383767	-0.394184763624107
585	English	other	overlap	no	no	no	no	multi-party	no	first	188	open	-0.306314940564662	Audible	Indo-European	FALSE	1626	O	0.461538461538462	open	TRUE	-1.89711998488588	0.122602322092332	-0.262364264467491	0.176548462372813	-0.792246782040526
586	English	1PP	overlap	no	no	yes	yes	multi-party	yes	first	188	open	-0.306314940564662	Audible	Indo-European	FALSE	1628	R2	0.791666666666667	restricted	TRUE	0	0.538996500732687	-1.23214368129263	0.0745289845973343	-0.0825386683107729
587	English	other	no	no	no	no	yes	multi-party	no	first	188	restricted	-0.306314940564662	Audible	Indo-European	FALSE	1607	R2	1	restricted	FALSE	-0.262364264467491	-3.13549421592915	2.56494935746154	-2.59351298175464	0.286416394714934
588	English	NA	overlap	no	yes	no	no	multi-party	no	first	188	restricted	-0.306314940564662	Audible	Indo-European	FALSE	1608	R2	0.818181818181818	restricted	TRUE	-0.78845736036427	-0.374693449441411	0	0.4856693687923	0.746996209709446
589	English	NA	no	no	no	no	yes	multi-party	no	first	188	restricted	-0.306314940564662	Audible	Indo-European	FALSE	1609	R2	0.938775510204082	restricted	FALSE	0.405465108108164	1.58923520511658	-2.50552593699074	1.0125773808306	-0.229962934984982
590	English	NA	no	no	no	no	yes	dyadic	no	first	188	restricted	-0.306314940564662	Audible	Indo-European	FALSE	1611	R2	1	restricted	FALSE	0	-0.693147180559945	0	-1.82919709941277	-0.579530163693602
591	English	NA	no	no	no	no	yes	dyadic	no	first	188	restricted	-0.306314940564662	Audible	Indo-European	FALSE	1612	R2	1	restricted	FALSE	1.79175946922805	1.83827948486295	-3.78418963391826	0.867590642513199	-0.229962934984982
592	English	NA	no	yes	no	no	yes	multi-party	no	first	189	NA	-0.306314940564662	Audible	Indo-European	FALSE	1629	R1	0.86	restricted	FALSE	0.826678573184468	0.776528789498996	-1.96611285637283	1.0399048027348	0.82377579153367
594	English	NA	no	no	no	yes	yes	multi-party	no	first	189	restricted	-0.306314940564662	Audible	Indo-European	FALSE	1630	R2	1	restricted	FALSE	3.17805383034795	-0.446287102628419	-2.77258872223978	-0.425891144185501	1.3241959203165
595	English	NA	no	no	no	no	yes	multi-party	no	first	189	restricted	-0.306314940564662	Audible	Indo-European	FALSE	1631	R1	0.666666666666667	restricted	FALSE	0.693147180559945	0	-1.09861228866811	-1.47962987070415	-0.579530163693602
596	English	NA	no	no	no	yes	no	multi-party	no	first	189	restricted	-0.306314940564662	Audible	Indo-European	FALSE	1632	R2	0.833333333333333	restricted	FALSE	-0.194156014440958	0.554996842079128	-1.15577070250806	1.14431476058749	0.665899628200553
597	English	NA	no	no	no	yes	no	multi-party	yes	first	189	restricted	-0.306314940564662	Audible	Indo-European	FALSE	1633	R2	0.944444444444444	restricted	FALSE	1.90954250488444	0.554996842079128	-2.60268968544438	1.14431476058749	1.47464143076141
598	English	NA	no	no	no	NA	NA	multi-party	no	first	189	restricted	-0.306314940564662	Audible	Indo-European	FALSE	1634	R2	1	restricted	FALSE	3.73766961828337	-0.765467842139571	-2.99573227355399	-0.154091720436017	2.054921067273
599	English	NA	no	NA	NA	NA	NA	multi-party	no	first	189	restricted	-0.306314940564662	Audible	Indo-European	FALSE	1635	O	NA	open	FALSE	1.79175946922805	-1.94591014905531	0	-2.59351298175464	-0.229962934984982
600	English	NA	no	no	NA	yes	NA	multi-party	no	first	189	open	-0.306314940564662	Audible	Indo-European	FALSE	1636	R1	0.956521739130435	restricted	FALSE	0	1.34373474670109	-2.03688192726104	0.0206798234759127	-0.792246782040526
601	English	NA	no	no	no	no	yes	dyadic	yes	first	190	NA	-0.306314940564662	Audible	Indo-European	FALSE	1638	R1	0.784313725490196	restricted	FALSE	-2.83321334405622	-1.11259853064285	1.0554401168029	1.51917339252911	0.488599507284946
602	English	NA	no	no	no	yes	yes	dyadic	yes	first	190	restricted	-0.306314940564662	Audible	Indo-European	FALSE	1637	R2	0.779411764705882	restricted	FALSE	-1.38629436111989	-0.315516871445225	0.0923733201310151	1.33287951226394	0.8966748487874
603	English	NA	no	no	no	no	yes	multi-party	no	first	191	NA	-0.306314940564662	Audible	Indo-European	FALSE	1643	O	0	open	FALSE	-1.70474809223843	-0.167054084663166	0	0.4856693687923	-0.229962934984982
604	English	NA	no	no	no	no	no	multi-party	no	first	191	open	-0.306314940564662	Audible	Indo-European	FALSE	1639	R2	0.962962962962963	restricted	FALSE	1.6094379124341	0.405465108108164	-2.19722457733622	0.224974495042235	0.746996209709446
605	English	NA	no	no	no	no	no	multi-party	no	first	191	restricted	-0.306314940564662	Audible	Indo-European	FALSE	1640	R2	0.903225806451613	restricted	FALSE	2.07944154167984	-0.149531733970964	-2.04769284336526	0.403895700187915	1.69502877125123
606	English	NA	no	no	no	yes	yes	multi-party	no	first	191	restricted	-0.306314940564662	Audible	Indo-European	FALSE	1641	R2	0.875	restricted	FALSE	-0.167054084663166	-0.405465108108164	-0.207639364778244	-0.425891144185501	0.391046866173292
607	English	NA	no	no	no	yes	no	multi-party	no	first	191	restricted	-0.306314940564662	Audible	Indo-European	FALSE	1642	O	1	open	FALSE	2.77258872223978	0.498991166118988	-3.3322045101752	0.271827693149503	0.82377579153367
608	English	other	no	no	no	yes	yes	dyadic	no	first	192	NA	-0.306314940564662	Audible	Indo-European	FALSE	1663	R1	0.933333333333333	restricted	FALSE	-0.78845736036427	0.628608659422374	-1.00330210886378	0.361202380721499	-0.394184763624107
609	English	other	no	yes	no	yes	yes	dyadic	no	first	192	restricted	-0.306314940564662	Audible	Indo-European	FALSE	1657	R1	0.928571428571429	restricted	FALSE	-0.485507815781701	-0.405465108108164	-0.0741079721537218	-0.583767307518618	0.0512077032514333
611	English	other	no	no	no	yes	yes	dyadic	no	first	192	restricted	-0.306314940564662	Audible	Indo-European	FALSE	1658	R2	0.575	restricted	FALSE	-0.553385238184787	-0.847297860387204	0.393042588109607	0.224974495042235	1.27034675919508
613	English	other	overlap	no	no	yes	yes	dyadic	no	first	192	restricted	-0.306314940564662	Audible	Indo-European	FALSE	1659	O	0.735294117647059	open	TRUE	-2.83321334405622	-0.780158557549575	0.723000143709626	0.4856693687923	-0.579530163693602
614	English	other	no	no	no	yes	yes	dyadic	no	first	192	open	-0.306314940564662	Audible	Indo-European	FALSE	1660	R2	0.783783783783784	restricted	FALSE	-0.146603474191875	-0.102654154060083	-0.519875459285909	0.636501271951081	1.03227375664901
617	English	other	no	no	no	yes	yes	dyadic	yes	first	192	restricted	-0.306314940564662	Audible	Indo-European	FALSE	1661	R1	0.921052631578947	restricted	FALSE	-1.20397280432594	1.76578398282479	-2.02814824729229	1.61313875481258	-0.792246782040526
619	English	1PP	no	no	no	yes	yes	dyadic	yes	first	192	restricted	-0.306314940564662	Audible	Indo-European	FALSE	1662	R2	NA	restricted	FALSE	2.63905732961526	-2.70805020110221	0	-2.59351298175464	0.665899628200553
622	English	2PP	no	no	no	yes	yes	dyadic	no	first	192	restricted	-0.306314940564662	Audible	Indo-European	FALSE	1664	R2	0.833333333333333	restricted	FALSE	-1.45528723260684	-0.24362208265775	0.0339015516756814	0.317207019437389	-0.0825386683107729
623	English	other	no	no	no	yes	yes	dyadic	no	first	192	restricted	-0.306314940564662	Audible	Indo-European	FALSE	1665	O	0.804347826086957	open	FALSE	-2.2512917986065	0.0909717782057268	-0.191055236762709	0.927344884591053	-0.579530163693602
624	English	other	no	no	no	yes	yes	dyadic	no	first	192	open	-0.306314940564662	Audible	Indo-European	FALSE	1644	R1	0.886075949367089	restricted	FALSE	0.492476485097794	1.00215202248055	-1.97155257966865	1.66671395260742	0.966066834335404
625	English	other	no	no	no	yes	yes	dyadic	no	first	192	restricted	-0.306314940564662	Audible	Indo-European	FALSE	1645	R2	0.842105263157895	restricted	FALSE	1.32175583998232	0	-1.55814461804655	-0.217393179070161	0.746996209709446
626	English	other	no	no	no	yes	yes	dyadic	no	first	192	restricted	-0.306314940564662	Audible	Indo-European	FALSE	1646	R1	0.868421052631579	restricted	FALSE	0.485507815781701	0.593063722002963	-1.55814461804655	0.671867963820626	0.579971519508917
628	English	other	no	no	no	yes	yes	dyadic	no	first	192	restricted	-0.306314940564662	Audible	Indo-European	FALSE	1647	R2	0.810810810810811	restricted	FALSE	-0.693147180559945	-0.37806613392005	-0.0273989741881144	0.636501271951081	0.966066834335404
629	English	other	no	no	no	yes	yes	dyadic	no	first	192	restricted	-0.306314940564662	Audible	Indo-European	FALSE	1648	R2	1	restricted	FALSE	1.79175946922805	1.04982212449868	-2.99573227355399	-0.154091720436017	-0.229962934984982
630	English	2PP	no	no	yes	yes	no	dyadic	no	first	192	restricted	-0.306314940564662	Audible	Indo-European	FALSE	1649	R1	0.304347826086957	restricted	FALSE	-0.826678573184468	0	-0.362905493689368	0.0206798234759127	-0.0825386683107729
631	English	other	no	no	no	yes	yes	dyadic	no	first	192	restricted	-0.306314940564662	Audible	Indo-European	FALSE	1650	O	0.386363636363636	open	FALSE	-1.98100146886658	0.287682072451781	-0.416893803931787	0.867590642513199	-0.579530163693602
632	English	other	no	no	no	yes	yes	dyadic	no	first	192	open	-0.306314940564662	Audible	Indo-European	FALSE	1651	R2	0.9375	restricted	FALSE	0.810930216216329	1.30625165344635	-2.484906649788	0.984722314251242	0.173600133486931
633	English	1PP	no	no	no	yes	yes	dyadic	no	first	192	restricted	-0.306314940564662	Audible	Indo-European	FALSE	1652	R1	1	restricted	FALSE	1.09861228866811	1.87180217690159	-3.25809653802148	0.176548462372813	-0.792246782040526
635	English	other	no	no	no	yes	yes	dyadic	no	first	192	restricted	-0.306314940564662	Audible	Indo-European	FALSE	1653	R1	0.833333333333333	restricted	FALSE	-0.200670695462151	0.405465108108164	-1.00330210886378	0.361202380721499	0.173600133486931
636	English	other	no	no	no	yes	yes	dyadic	no	first	192	restricted	-0.306314940564662	Audible	Indo-European	FALSE	1654	R2	0.807692307692308	restricted	FALSE	0.916290731874155	-0.0741079721537218	-1.17865499634165	0.176548462372813	1.09557521528315
637	English	other	overlap	no	no	no	yes	dyadic	no	first	192	restricted	-0.306314940564662	Audible	Indo-European	FALSE	1655	R1	1	restricted	TRUE	2.39789527279837	1.15267950993839	-3.63758615972639	0.671867963820626	0.391046866173292
639	English	other	no	no	no	no	no	dyadic	no	first	192	restricted	-0.306314940564662	Audible	Indo-European	FALSE	1656	R2	1	restricted	FALSE	3.09104245335832	0.502091943797236	-3.63758615972639	0.671867963820626	1.21440946469326
640	English	NA	no	no	no	yes	NA	multi-party	no	first	204	NA	-0.306314940564662	Audible	Indo-European	FALSE	1835	R2	1	restricted	FALSE	2.07944154167984	0.847297860387204	-3.04452243772342	-0.0934513998983739	0.0512077032514333
641	English	NA	overlap	no	yes	no	no	multi-party	no	first	204	restricted	-0.306314940564662	Audible	Indo-European	FALSE	1836	O	0	open	TRUE	-2.51230562397611	-0.0779615414697118	0	0.636501271951081	-0.792246782040526
644	English	NA	no	no	no	yes	yes	multi-party	yes	first	204	restricted	-0.306314940564662	Audible	Indo-European	FALSE	1838	R2	0.590909090909091	restricted	FALSE	-1.16315080980568	0.0465200156348929	-0.318453731118535	-0.035257471025913	-0.394184763624107
645	English	NA	overlap	no	no	yes	no	multi-party	no	first	204	restricted	-0.306314940564662	Audible	Indo-European	FALSE	1839	R2	1	restricted	TRUE	3.49650756146648	0.137201121513485	-3.66356164612965	0.706388369946685	1.73533630451147
646	English	NA	no	no	no	yes	yes	multi-party	no	first	204	restricted	-0.306314940564662	Audible	Indo-European	FALSE	1840	R2	0.9375	restricted	FALSE	1.6094379124341	0.693147180559945	-2.484906649788	0.984722314251242	1.09557521528315
647	English	NA	no	no	no	yes	no	multi-party	no	first	204	restricted	-0.306314940564662	Audible	Indo-European	FALSE	1841	R2	0.958333333333333	restricted	FALSE	1.32175583998232	0.233614851181505	-1.79175946922805	0.0745289845973343	0.746996209709446
650	English	NA	no	no	NA	yes	NA	multi-party	no	first	204	restricted	-0.306314940564662	Audible	Indo-European	FALSE	1842	O	1	open	FALSE	1.38629436111989	1.91692261218206	-3.52636052461616	0.524881288810584	-0.579530163693602
651	English	NA	overlap	no	no	yes	NA	multi-party	yes	first	204	open	-0.306314940564662	Audible	Indo-European	FALSE	1843	R2	0.740740740740741	restricted	TRUE	-0.810930216216329	-0.955511445027436	0.587786664902119	-0.502670726009725	0.488599507284946
652	English	NA	no	no	no	yes	yes	multi-party	no	first	204	restricted	-0.306314940564662	Audible	Indo-European	FALSE	1844	O	0.720930232558139	open	FALSE	-1.81528996663825	-0.510825623765991	0.360002734031407	0.361202380721499	-0.0825386683107729
653	English	NA	no	no	no	yes	yes	multi-party	yes	first	204	open	-0.306314940564662	Audible	Indo-European	FALSE	1845	R1	0.901639344262295	restricted	FALSE	0.510825623765991	1.33828514193353	-2.31911439494526	1.31061337565592	0.286416394714934
655	English	NA	no	no	no	yes	yes	multi-party	no	first	204	restricted	-0.306314940564662	Audible	Indo-European	FALSE	1846	O	0.76	open	FALSE	-1.44691898293633	0.867500567704723	-1.07880966137193	1.0399048027348	-0.579530163693602
656	English	NA	no	no	no	yes	yes	multi-party	no	first	204	open	-0.306314940564662	Audible	Indo-European	FALSE	1847	R1	0.859649122807018	restricted	FALSE	-0.980829253011726	1.64515599503618	-1.96360972615471	1.21794448630004	-0.792246782040526
659	English	NA	no	no	no	yes	yes	multi-party	no	first	204	restricted	-0.306314940564662	Audible	Indo-European	FALSE	1849	R2	0.909090909090909	restricted	FALSE	0.916290731874155	-0.241162056816888	-1.01160091167848	-0.858620069545879	0.286416394714934
660	English	NA	no	no	no	yes	NA	multi-party	no	first	204	restricted	-0.306314940564662	Audible	Indo-European	FALSE	1850	R1	0.827586206896552	restricted	FALSE	-1.38629436111989	1.06471073699243	-1.28785428830664	1.24167569633978	-0.579530163693602
662	English	NA	overlap	no	no	no	NA	multi-party	yes	first	204	restricted	-0.306314940564662	Audible	Indo-European	FALSE	1851	R1	0.869565217391304	restricted	TRUE	-1.26369203902756	-1.77495235091167	1.52605630349505	-0.963250541004236	0.579971519508917
664	Icelandic	other	no	no	no	no	yes	multi-party	yes	first	169	NA	-0.388840930389923	Audible	Indo-European	FALSE	1365	R2	0.9375	restricted	FALSE	2.35137525716348	0.330241686870577	-2.77258872223978	0.445361835532061	1.1562155358208
665	Icelandic	other	overlap	no	yes	no	no	multi-party	yes	first	98	NA	-0.388840930389923	Audible	Indo-European	FALSE	820	O	0.69047619047619	open	TRUE	-1.339774345485	-0.834797697622972	0.602175402354219	0.0206798234759127	0.391046866173292
667	Icelandic	other	no	no	no	no	yes	multi-party	no	first	98	restricted	-0.388840930389923	Audible	Indo-European	FALSE	819	R2	0.875	restricted	FALSE	-1.20397280432594	-0.395895657092014	0.133531392624523	0.563055583373494	0.488599507284946
669	Icelandic	2PP	noise	no	no	yes	NA	multi-party	yes	first	98	restricted	-0.388840930389923	Audible	Indo-European	FALSE	821	O	0.971428571428571	open	TRUE	-2.86220088092947	-2.91777073208428	2.86220088092947	-2.29151010246766	-1.04184316674849
670	Icelandic	1PP	no	NA	NA	yes	NA	multi-party	no	first	98	open	-0.388840930389923	Audible	Indo-European	FALSE	822	O	0.6	open	FALSE	-1.70474809223843	0.430782916092454	-0.59783700075562	-0.154091720436017	-1.04184316674849
671	Icelandic	other	no	no	yes	yes	yes	multi-party	no	first	194	NA	-0.388840930389923	Audible	Indo-European	FALSE	1676	O	0.851063829787234	open	FALSE	-3.09104245335832	0.0215062052209637	-0.0659579677917974	0.956318825369096	-1.04184316674849
672	Icelandic	other	overlap	no	yes	no	no	multi-party	yes	first	194	open	-0.388840930389923	Audible	Indo-European	FALSE	1680	O	1	open	TRUE	0.693147180559945	2.4567357728213	-3.55534806148941	0.563055583373494	-1.04184316674849
674	Icelandic	other	no	no	no	yes	no	multi-party	no	first	194	open	-0.388840930389923	Audible	Indo-European	FALSE	1686	R1	0.842105263157895	restricted	FALSE	-0.998528830111127	-1.46633706879343	1.15267950993839	-1.47962987070415	-0.0825386683107729
675	Icelandic	other	overlap	no	yes	no	no	multi-party	no	first	194	restricted	-0.388840930389923	Audible	Indo-European	FALSE	1692	O	1	open	TRUE	0.693147180559945	1.54044504094715	-2.63905732961526	-0.583767307518618	-1.04184316674849
676	Icelandic	1PP	noise	NA	NA	yes	NA	multi-party	no	first	171	NA	-0.388840930389923	Audible	Indo-European	FALSE	1413	O	0.428571428571429	open	TRUE	-1.38629436111989	0.336472236621213	-0.559615787935423	0.271827693149503	-0.579530163693602
677	Icelandic	other	no	no	no	no	yes	multi-party	no	first	171	open	-0.388840930389923	Audible	Indo-European	FALSE	1414	R1	0.90625	restricted	FALSE	-0.405465108108164	1.16315080980568	-1.67397643357167	0.445361835532061	-0.579530163693602
678	Icelandic	other	overlap	yes	no	yes	yes	multi-party	no	first	171	restricted	-0.388840930389923	Audible	Indo-European	FALSE	1415	O	0.888888888888889	open	TRUE	-1.38629436111989	0.993251773010283	-1.21639532432449	0.224974495042235	-1.04184316674849
679	Icelandic	other	overlap	no	yes	yes	yes	multi-party	no	first	171	open	-0.388840930389923	Audible	Indo-European	FALSE	1416	O	0.583333333333333	open	TRUE	-1.79175946922805	-1.02961941718116	0.8754687373539	-1.64385169934328	-1.04184316674849
680	Icelandic	other	overlap	no	no	yes	yes	multi-party	no	first	171	open	-0.388840930389923	Audible	Indo-European	FALSE	1417	R2	0.866666666666667	restricted	TRUE	-2.19722457733622	1.09861228866811	-1.20397280432594	1.28799819588901	-1.04184316674849
681	Icelandic	2PP	no	no	no	yes	yes	multi-party	no	first	110	NA	-0.388840930389923	Audible	Indo-European	FALSE	1020	R1	1	restricted	FALSE	0.570544858467613	-1.6376087894008	0.619039208406224	-1.33220560402994	1.27034675919508
682	Icelandic	other	no	no	no	yes	yes	multi-party	no	first	110	restricted	-0.388840930389923	Audible	Indo-European	FALSE	1001	O	0.314285714285714	open	FALSE	-1.15745278869104	-0.362905493689368	0.0896121586896871	0.445361835532061	0.391046866173292
683	Icelandic	other	no	NA	NA	NA	NA	multi-party	yes	first	110	open	-0.388840930389923	Audible	Indo-European	FALSE	1002	O	1	open	FALSE	-2.30258509299405	-3.09104245335832	2.99573227355399	-2.59351298175464	-1.04184316674849
684	Icelandic	other	no	NA	NA	NA	NA	multi-party	no	first	110	open	-0.388840930389923	Audible	Indo-European	FALSE	1003	R2	0.813559322033898	restricted	FALSE	-1.38629436111989	0.2708749541354	-0.494018505449609	1.26502285527539	0.173600133486931
685	Icelandic	2PP	no	NA	NA	NA	NA	multi-party	no	first	110	restricted	-0.388840930389923	Audible	Indo-European	FALSE	1004	R2	1	restricted	FALSE	2.01490302054226	0.0571584138399486	-2.19722457733622	-0.283600101383767	0.746996209709446
686	Icelandic	other	no	no	yes	no	no	dyadic	no	first	106	NA	-0.388840930389923	Audible	Indo-European	FALSE	976	R2	0.966101694915254	restricted	FALSE	1.09861228866811	1.59263079411772	-2.97892515523761	1.26502285527539	0.173600133486931
688	Icelandic	1PP	no	no	no	yes	yes	dyadic	no	first	106	restricted	-0.388840930389923	Audible	Indo-European	FALSE	972	R1	0.955056179775281	restricted	FALSE	-0.405465108108164	2.18605127673809	-2.69687690050408	1.83216257436822	-0.579530163693602
689	Icelandic	1PP	overlap	NA	NA	yes	NA	dyadic	yes	first	106	restricted	-0.388840930389923	Audible	Indo-European	FALSE	973	O	0.642857142857143	open	TRUE	-2.23359222150709	-0.725937003382936	0.624154309072994	-0.502670726009725	-0.792246782040526
690	Icelandic	other	no	no	no	no	no	dyadic	no	first	106	open	-0.388840930389923	Audible	Indo-European	FALSE	974	R2	0.785714285714286	restricted	FALSE	-0.570544858467613	-0.251314428280906	-0.196710294246054	0.271827693149503	0.579971519508917
691	Icelandic	2PP	no	no	no	yes	yes	dyadic	no	first	106	restricted	-0.388840930389923	Audible	Indo-European	FALSE	975	R2	0.890243902439024	restricted	FALSE	-1.54044504094715	1.57350590320804	-1.76766191764899	1.71837064102251	-0.792246782040526
692	Icelandic	other	no	no	no	no	NA	dyadic	no	first	107	NA	-0.388840930389923	Audible	Indo-European	FALSE	978	O	0.948717948717949	open	FALSE	1.25276296849537	0.773189888233482	-2.27726728500976	0.706388369946685	0.665899628200553
694	Icelandic	other	no	no	no	yes	yes	dyadic	no	first	107	restricted	-0.388840930389923	Audible	Indo-European	FALSE	979	O	0.764705882352941	open	FALSE	-0.810930216216329	0.268263986594679	-0.635988766719997	1.06672419873236	0.488599507284946
695	Icelandic	other	no	no	no	yes	yes	dyadic	no	first	107	open	-0.388840930389923	Audible	Indo-European	FALSE	980	R2	0.958333333333333	restricted	FALSE	1.87180217690159	1.16315080980568	-3.17805383034795	0.984722314251242	0.579971519508917
696	Icelandic	other	no	no	yes	no	no	dyadic	no	first	107	restricted	-0.388840930389923	Audible	Indo-European	FALSE	981	O	0.4	open	FALSE	-0.510825623765991	-0.693147180559945	0.22314355131421	-1.82919709941277	-0.792246782040526
697	Icelandic	1PP	no	no	no	no	no	dyadic	no	first	203	NA	-0.388840930389923	Audible	Indo-European	FALSE	1832	O	0.0769230769230769	open	FALSE	-1.87180217690159	-0.22314355131421	0.0800427076735364	-0.761067428434225	-1.04184316674849
698	Icelandic	1PP	no	no	no	no	no	dyadic	no	first	203	open	-0.388840930389923	Audible	Indo-European	FALSE	1834	O	0.857142857142857	open	FALSE	-0.693147180559945	0.847297860387204	-1.25276296849537	-0.583767307518618	-1.04184316674849
699	Icelandic	other	no	no	no	yes	yes	dyadic	no	first	203	open	-0.388840930389923	Audible	Indo-European	FALSE	1833	O	1	open	FALSE	-2.63905732961526	-3.40119738166216	3.3322045101752	-2.59351298175464	-1.04184316674849
700	Icelandic	other	overlap	no	no	yes	yes	multi-party	no	first	169	NA	-0.388840930389923	Audible	Indo-European	FALSE	1366	O	0.512820512820513	open	TRUE	-2.9704144655697	-0.075985906977922	0.0259754864032607	0.671867963820626	-1.04184316674849
701	Icelandic	other	no	no	no	no	yes	multi-party	yes	first	169	open	-0.388840930389923	Audible	Indo-European	FALSE	1367	R1	0.875	restricted	FALSE	0.693147180559945	0.169899036795397	-1.26851132546351	0.445361835532061	0.966066834335404
702	Icelandic	other	no	no	no	no	NA	multi-party	no	first	169	restricted	-0.388840930389923	Audible	Indo-European	FALSE	1352	R2	0.978260869565217	restricted	FALSE	2.19722457733622	0.832909122935104	-3.13549421592915	0.927344884591053	0.966066834335404
703	Icelandic	other	noise	no	no	NA	NA	multi-party	yes	first	98	NA	-0.388840930389923	Audible	Indo-European	FALSE	823	R1	0.833333333333333	restricted	TRUE	-1.23676262714893	-0.105360515657826	-0.149531733970964	0.600245755008535	0.173600133486931
704	Icelandic	other	overlap	yes	yes	yes	no	multi-party	no	first	98	restricted	-0.388840930389923	Audible	Indo-European	FALSE	824	O	0.666666666666667	open	TRUE	-3.29583686600433	-0.693147180559945	0.65677953638907	0.271827693149503	-1.04184316674849
705	Icelandic	1PP	noise	no	yes	yes	no	multi-party	no	first	98	open	-0.388840930389923	Audible	Indo-European	FALSE	825	R1	0.735294117647059	restricted	TRUE	-2.52572864430826	0.230523658611832	-0.307484699747961	0.524881288810584	-1.04184316674849
706	Icelandic	other	overlap	no	no	no	yes	multi-party	no	first	98	restricted	-0.388840930389923	Audible	Indo-European	FALSE	826	O	0.963855421686747	open	TRUE	-0.693147180559945	2.62708113856854	-3.03254624667671	1.7351865325384	-1.04184316674849
707	Icelandic	1PP	noise	no	no	no	no	multi-party	yes	first	98	open	-0.388840930389923	Audible	Indo-European	FALSE	827	R2	0.90625	restricted	TRUE	-0.965080896043587	0.0984400728132525	-0.421213465076304	0.445361835532061	0.0512077032514333
708	Icelandic	other	no	no	no	no	yes	multi-party	no	first	98	restricted	-0.388840930389923	Audible	Indo-European	FALSE	828	R2	0.833333333333333	restricted	FALSE	-2.60268968544438	-0.0901510969942974	0.0186921330121525	1.11891209385594	-0.579530163693602
709	Icelandic	2PP	no	no	no	no	yes	multi-party	no	first	98	restricted	-0.388840930389923	Audible	Indo-European	FALSE	829	R2	0.866666666666667	restricted	FALSE	0.133531392624523	0.916290731874155	-1.67843078392105	1.59482892350581	0.82377579153367
710	Icelandic	other	noise	no	no	yes	no	multi-party	no	first	98	restricted	-0.388840930389923	Audible	Indo-European	FALSE	798	O	0.724137931034483	open	TRUE	-2.63905732961526	-0.0339015516756813	-0.0350913198112701	0.317207019437389	-1.04184316674849
711	Icelandic	other	no	no	no	no	no	multi-party	no	first	194	NA	-0.388840930389923	Audible	Indo-European	FALSE	1694	O	0.222222222222222	open	FALSE	-2.52572864430826	0	-0.0769610411361283	0.224974495042235	-1.04184316674849
712	Icelandic	other	no	no	no	NA	no	multi-party	no	first	194	open	-0.388840930389923	Audible	Indo-European	FALSE	1695	R2	1	restricted	FALSE	0.485507815781701	0.451985123743057	-1.41706601978664	0.4856693687923	0.579971519508917
713	Icelandic	1PP	overlap	no	no	yes	yes	multi-party	no	first	194	restricted	-0.388840930389923	Audible	Indo-European	FALSE	1696	R1	0.925925925925926	restricted	TRUE	0.405465108108164	0.993251773010283	-1.90954250488444	0.224974495042235	-0.229962934984982
714	Icelandic	other	no	no	yes	no	no	multi-party	no	first	194	restricted	-0.388840930389923	Audible	Indo-European	FALSE	1671	O	0.634146341463415	open	FALSE	-2.19722457733622	0.717839793150317	-0.823200308808143	0.773045841405957	-1.04184316674849
715	Icelandic	other	no	no	no	NA	no	multi-party	no	first	194	open	-0.388840930389923	Audible	Indo-European	FALSE	1672	R1	1	restricted	FALSE	0.693147180559945	-0.287682072451781	-0.810930216216329	-1.07606680223224	0.0512077032514333
716	Icelandic	other	no	no	no	no	yes	multi-party	no	first	194	restricted	-0.388840930389923	Audible	Indo-European	FALSE	1673	O	0.608695652173913	open	FALSE	-2.14006616349627	0.191055236762709	-0.302280871872934	0.0206798234759127	-1.04184316674849
718	Icelandic	1PP	noise	no	yes	yes	no	multi-party	no	first	171	NA	-0.388840930389923	Audible	Indo-European	FALSE	1399	O	0.476190476190476	open	TRUE	-2.35137525716348	-0.496436886313891	0.405465108108164	-0.583767307518618	-1.04184316674849
719	Icelandic	other	overlap	NA	NA	NA	NA	multi-party	no	first	171	open	-0.388840930389923	Audible	Indo-European	FALSE	1400	O	0.111111111111111	open	TRUE	-2.80336038090653	0.0281708769666962	-0.0870113769896298	0.600245755008535	-1.04184316674849
720	Icelandic	other	noise	no	no	yes	yes	multi-party	no	first	171	open	-0.388840930389923	Audible	Indo-European	FALSE	1401	O	0.952380952380952	open	TRUE	-0.693147180559945	2.35137525716348	-2.75684036527164	1.3548072164333	-1.04184316674849
722	Icelandic	other	noise	no	no	no	yes	multi-party	no	first	171	restricted	-0.388840930389923	Audible	Indo-European	FALSE	1402	O	0.64	open	TRUE	-2.52572864430826	-1.09861228866811	1.02165124753198	-1.07606680223224	-1.04184316674849
723	Icelandic	1PP	noise	no	no	yes	yes	multi-party	no	first	110	NA	-0.388840930389923	Audible	Indo-European	FALSE	1005	O	0.297872340425532	open	TRUE	-3.15700042115011	-0.395312736644146	0.353640040243578	0.4856693687923	-1.04184316674849
724	Icelandic	other	no	no	yes	NA	no	multi-party	no	first	110	open	-0.388840930389923	Audible	Indo-European	FALSE	1006	R2	1	restricted	FALSE	2.39789527279837	0.22314355131421	-2.70805020110221	-0.502670726009725	0.391046866173292
725	Icelandic	other	no	yes	NA	no	no	multi-party	no	first	110	restricted	-0.388840930389923	Audible	Indo-European	FALSE	1007	O	0.743589743589744	open	FALSE	-1.09861228866811	-0.655406852577098	0.367724780125317	0.224974495042235	0.579971519508917
726	Icelandic	1PP	no	no	no	yes	yes	multi-party	no	first	110	open	-0.388840930389923	Audible	Indo-European	FALSE	1008	O	0.735294117647059	open	FALSE	-2.39789527279837	0.348306694268216	-0.435318071257845	0.524881288810584	-1.04184316674849
727	Icelandic	other	no	no	no	yes	yes	multi-party	no	first	110	open	-0.388840930389923	Audible	Indo-European	FALSE	1009	R2	0.976744186046512	restricted	FALSE	2.07944154167984	0.870828357797398	-3.06805293513362	0.836759043278072	0.82377579153367
728	Icelandic	other	no	no	no	yes	yes	dyadic	no	first	107	NA	-0.388840930389923	Audible	Indo-European	FALSE	977	O	0.923076923076923	open	FALSE	1.09861228866811	0.890972923889865	-2.27726728500976	0.706388369946685	0.488599507284946
729	Icelandic	other	no	NA	no	NA	yes	multi-party	no	first	169	NA	-0.388840930389923	Audible	Indo-European	FALSE	1353	R2	0.839285714285714	restricted	FALSE	-0.767255152713667	-0.769133087537867	0.387765531008763	0.671867963820626	1.42621539809198
730	Icelandic	other	no	no	no	yes	yes	multi-party	no	first	169	restricted	-0.388840930389923	Audible	Indo-European	FALSE	1354	R2	0.911764705882353	restricted	FALSE	0.559615787935423	1.12846525181779	-2.14006616349627	0.524881288810584	-0.0825386683107729
731	Icelandic	other	no	no	no	yes	NA	multi-party	no	first	169	restricted	-0.388840930389923	Audible	Indo-European	FALSE	1355	R2	0.947368421052632	restricted	FALSE	1.32175583998232	0.693147180559945	-2.2512917986065	0.671867963820626	0.746996209709446
732	Icelandic	other	no	no	no	yes	NA	multi-party	no	first	169	restricted	-0.388840930389923	Audible	Indo-European	FALSE	1356	R2	1	restricted	FALSE	1.6094379124341	-0.0870113769896298	-1.70474809223843	-0.858620069545879	0.286416394714934
733	Icelandic	other	no	no	no	no	no	multi-party	no	first	98	NA	-0.388840930389923	Audible	Indo-European	FALSE	799	R2	0.970588235294118	restricted	FALSE	1.79175946922805	0.887303195000903	-2.83321334405622	0.524881288810584	0.488599507284946
734	Icelandic	other	overlap	no	no	no	yes	multi-party	no	first	98	restricted	-0.388840930389923	Audible	Indo-European	FALSE	800	R1	0.943396226415094	restricted	TRUE	0	1.89085037187229	-2.58399755243223	1.11891209385594	-0.579530163693602
736	Icelandic	other	noise	no	yes	no	no	multi-party	no	first	137	NA	-0.388840930389923	Audible	Indo-European	FALSE	1081	R1	0.792452830188679	restricted	TRUE	-1.70474809223843	0.306730267422475	-0.473784352085642	1.11891209385594	-0.229962934984982
737	Icelandic	other	noise	no	no	yes	yes	multi-party	yes	first	98	NA	-0.388840930389923	Audible	Indo-European	FALSE	801	R1	0.79	restricted	TRUE	-1.96611285637283	-0.710846757659346	0.579818495252942	1.19381637857726	0.665899628200553
738	Icelandic	1PP	no	NA	yes	yes	NA	multi-party	no	first	98	restricted	-0.388840930389923	Audible	Indo-European	FALSE	802	O	0.615384615384615	open	FALSE	-2.56494935746154	-1.02961941718116	0.955511445027436	-0.502670726009725	-0.792246782040526
739	Icelandic	1PP	overlap	no	no	yes	NA	multi-party	no	first	98	open	-0.388840930389923	Audible	Indo-European	FALSE	803	O	0	open	TRUE	-2.07944154167984	-0.117783035656384	0	-0.425891144185501	-1.04184316674849
740	Icelandic	1PP	noise	no	no	no	no	multi-party	yes	first	98	open	-0.388840930389923	Audible	Indo-European	FALSE	804	O	0.866666666666667	open	TRUE	-2.2512917986065	0.356674943938732	-0.456758402495715	0.361202380721499	-1.04184316674849
741	Icelandic	other	no	no	yes	NA	no	multi-party	yes	first	194	NA	-0.388840930389923	Audible	Indo-European	FALSE	1674	O	0.350877192982456	open	FALSE	-3.31418600467253	0	-0.0357180826020792	1.21794448630004	-1.04184316674849
742	Icelandic	other	overlap	no	yes	NA	no	multi-party	no	first	194	open	-0.388840930389923	Audible	Indo-European	FALSE	1675	O	0.916666666666667	open	TRUE	-0.693147180559945	0.693147180559945	-1.09861228866811	-0.761067428434225	-1.04184316674849
743	Icelandic	other	no	no	no	no	no	multi-party	no	first	194	open	-0.388840930389923	Audible	Indo-European	FALSE	1677	R2	1	restricted	FALSE	2.94443897916644	-0.356674943938732	-2.63905732961526	-0.583767307518618	1.03227375664901
745	Icelandic	other	no	no	yes	no	no	multi-party	no	first	194	open	-0.388840930389923	Audible	Indo-European	FALSE	1678	O	0.555555555555556	open	FALSE	-2.2512917986065	0.251314428280906	-0.351397886837889	0.224974495042235	-1.04184316674849
746	Icelandic	other	no	no	no	yes	yes	multi-party	no	first	171	NA	-0.388840930389923	Audible	Indo-European	FALSE	1403	R1	0.944444444444444	restricted	FALSE	0	1.79175946922805	-2.484906649788	0.600245755008535	-0.792246782040526
748	Icelandic	other	no	no	no	no	yes	multi-party	no	first	171	restricted	-0.388840930389923	Audible	Indo-European	FALSE	1404	O	0.821917808219178	open	FALSE	-2.34454929209308	-0.668454567969574	0.576887374444083	0.773045841405957	-0.0825386683107729
749	Icelandic	other	no	no	no	no	NA	multi-party	yes	first	171	open	-0.388840930389923	Audible	Indo-European	FALSE	1405	R2	0.959183673469388	restricted	FALSE	2.56494935746154	0.154150679827258	-2.79320800944252	1.0125773808306	1.95605530566586
750	Icelandic	1PP	overlap	no	no	yes	NA	multi-party	no	first	171	restricted	-0.388840930389923	Audible	Indo-European	FALSE	1406	O	0.476190476190476	open	TRUE	0.0909717782057268	-0.739667196194838	0	-0.0934513998983739	1.27034675919508
754	Icelandic	other	noise	no	no	yes	yes	multi-party	no	first	171	restricted	-0.388840930389923	Audible	Indo-European	FALSE	1407	O	0.457142857142857	open	TRUE	-2.86220088092947	-0.615185639090233	0.559615787935423	-0.154091720436017	-1.04184316674849
755	Icelandic	other	no	no	NA	no	NA	multi-party	yes	first	171	open	-0.388840930389923	Audible	Indo-European	FALSE	1408	R1	0.939393939393939	restricted	FALSE	0.980829253011726	1.09861228866811	-2.39789527279837	1.41865885913327	0.82377579153367
757	Icelandic	2PP	no	NA	no	yes	NA	multi-party	no	first	171	restricted	-0.388840930389923	Audible	Indo-European	FALSE	1409	R1	0.91304347826087	restricted	FALSE	0.154150679827258	0.570544858467613	-1.34373474670109	0.0206798234759127	-0.0825386683107729
760	Icelandic	other	no	no	no	NA	no	multi-party	no	first	110	NA	-0.388840930389923	Audible	Indo-European	FALSE	1010	O	0.939393939393939	open	FALSE	-0.693147180559945	1.70474809223843	-2.11021320034659	0.4856693687923	-1.04184316674849
761	Icelandic	other	no	no	no	NA	yes	multi-party	no	first	110	open	-0.388840930389923	Audible	Indo-European	FALSE	1011	R2	0.830645161290323	restricted	FALSE	-0.0800427076735364	0.502793452068726	-1.15671991947539	2.29601598336946	1.84991269072771
762	Icelandic	other	no	no	no	no	yes	multi-party	no	first	110	restricted	-0.388840930389923	Audible	Indo-European	FALSE	1012	R2	1	restricted	FALSE	2.7408400239252	-0.129211731480006	-2.67414864942653	0.317207019437389	1.65356263590709
763	Icelandic	other	no	no	no	yes	yes	multi-party	no	first	169	NA	-0.388840930389923	Audible	Indo-European	FALSE	1357	R2	0.986486486486487	restricted	FALSE	0.693147180559945	2.51230562397611	-3.61091791264422	1.57628372431075	-0.579530163693602
764	Icelandic	other	no	no	no	yes	yes	multi-party	yes	first	169	restricted	-0.388840930389923	Audible	Indo-European	FALSE	1358	R2	1	restricted	FALSE	2.484906649788	0.430782916092454	-2.99573227355399	0.740102046985399	1.3241959203165
765	Icelandic	other	no	no	no	no	yes	multi-party	no	first	98	NA	-0.388840930389923	Audible	Indo-European	FALSE	805	R2	0.970588235294118	restricted	FALSE	2.2512917986065	0.481838086892738	-2.83321334405622	0.524881288810584	1.03227375664901
766	Icelandic	2PP	noise	no	no	yes	yes	multi-party	no	first	98	restricted	-0.388840930389923	Audible	Indo-European	FALSE	806	R2	0.947368421052632	restricted	TRUE	1.09861228866811	0.864997437486605	-2.2512917986065	-0.217393179070161	-0.229962934984982
767	Icelandic	other	no	no	no	no	no	multi-party	no	first	194	NA	-0.388840930389923	Audible	Indo-European	FALSE	1679	R2	1	restricted	FALSE	2.2512917986065	0.0465200156348929	-2.39789527279837	-0.035257471025913	1.03227375664901
768	Icelandic	other	no	no	no	yes	yes	multi-party	no	first	194	restricted	-0.388840930389923	Audible	Indo-European	FALSE	1681	R2	1	restricted	FALSE	2.2512917986065	-0.0487901641694321	-2.30258509299405	-0.154091720436017	1.03227375664901
769	Icelandic	other	no	no	no	no	no	multi-party	no	first	194	restricted	-0.388840930389923	Audible	Indo-European	FALSE	1682	R2	0.894736842105263	restricted	FALSE	-2.2512917986065	-1.09861228866811	0.998528830111127	-1.33220560402994	-1.04184316674849
770	Icelandic	other	no	no	no	no	yes	multi-party	yes	first	171	NA	-0.388840930389923	Audible	Indo-European	FALSE	1410	R1	0.790697674418605	restricted	FALSE	-0.526093095896779	0.205852054204149	-0.670157662335247	0.836759043278072	0.579971519508917
771	Icelandic	1PP	noise	no	yes	yes	no	multi-party	no	first	171	restricted	-0.388840930389923	Audible	Indo-European	FALSE	1411	O	0.452380952380952	open	TRUE	-2.70805020110221	0.271933715483642	-0.336472236621213	0.805254131553834	-1.04184316674849
772	Icelandic	other	no	no	no	yes	NA	multi-party	no	first	171	open	-0.388840930389923	Audible	Indo-European	FALSE	1412	O	0.764705882352941	open	FALSE	-2.14006616349627	-0.998528830111127	0.887303195000903	-1.33220560402994	-1.04184316674849
773	Icelandic	other	no	no	no	NA	no	multi-party	no	first	110	NA	-0.388840930389923	Audible	Indo-European	FALSE	1013	O	0.878378378378378	open	FALSE	-1.50407739677627	1.9061698204058	-2.10684051586795	1.57628372431075	-1.04184316674849
774	Icelandic	other	no	no	no	yes	NA	multi-party	yes	first	110	open	-0.388840930389923	Audible	Indo-European	FALSE	1014	R2	0.950819672131147	restricted	FALSE	1.99243016469021	0.89199803930511	-3.0122615755052	1.31061337565592	1.21440946469326
775	Icelandic	other	no	no	no	NA	NA	multi-party	no	first	110	restricted	-0.388840930389923	Audible	Indo-European	FALSE	1015	R2	0.818181818181818	restricted	FALSE	-1.32175583998232	1.06289420606603	-1.29928298413026	2.12792375367883	0.0512077032514333
776	Icelandic	other	no	no	no	yes	NA	multi-party	no	first	169	NA	-0.388840930389923	Audible	Indo-European	FALSE	1359	R2	1	restricted	FALSE	1.50407739677627	0.737598943130779	-2.4423470353692	0.0206798234759127	0.173600133486931
777	Icelandic	other	no	no	no	NA	yes	multi-party	no	first	169	restricted	-0.388840930389923	Audible	Indo-European	FALSE	1360	R2	1	restricted	FALSE	1.87180217690159	0.902867711542014	-2.91777073208428	0.636501271951081	0.579971519508917
778	Icelandic	2PP	no	no	no	NA	no	multi-party	no	first	98	NA	-0.388840930389923	Audible	Indo-European	FALSE	808	R2	0.818181818181818	restricted	FALSE	0	1.01160091167848	-1.70474809223843	0.4856693687923	-0.229962934984982
779	Icelandic	other	no	no	no	no	yes	multi-party	yes	first	98	restricted	-0.388840930389923	Audible	Indo-European	FALSE	809	R1	0.877551020408163	restricted	FALSE	-0.379489621704904	0.4260843953109	-0.947381318944186	1.0125773808306	0.579971519508917
780	Icelandic	1PP	overlap	yes	no	NA	no	multi-party	no	first	98	restricted	-0.388840930389923	Audible	Indo-European	FALSE	810	O	0.891891891891892	open	TRUE	-1.09861228866811	1.53147637096439	-1.81915844341617	0.636501271951081	-1.04184316674849
781	Icelandic	other	no	yes	no	no	no	multi-party	no	first	98	open	-0.388840930389923	Audible	Indo-European	FALSE	811	R1	0.84375	restricted	FALSE	-0.22314355131421	1.26851132546351	-1.85629799036563	0.445361835532061	-0.579530163693602
782	Icelandic	other	no	no	no	yes	NA	multi-party	yes	first	98	restricted	-0.388840930389923	Audible	Indo-European	FALSE	812	O	0.7	open	FALSE	-2.99573227355399	-0.441832752279039	0.393042588109607	0.224974495042235	-1.04184316674849
783	Icelandic	other	no	no	no	no	no	multi-party	no	first	98	open	-0.388840930389923	Audible	Indo-European	FALSE	813	R1	0.857142857142857	restricted	FALSE	0.810930216216329	0.0741079721537218	-1.25276296849537	-0.583767307518618	0.173600133486931
785	Icelandic	other	overlap	no	no	yes	NA	multi-party	no	first	98	restricted	-0.388840930389923	Audible	Indo-European	FALSE	814	O	0.790697674418605	open	TRUE	-3.76120011569356	-0.893817876022096	0.870828357797398	0.600245755008535	-1.04184316674849
786	Icelandic	other	overlap	no	no	no	no	multi-party	yes	first	194	NA	-0.388840930389923	Audible	Indo-European	FALSE	1683	O	0	open	TRUE	-1.94591014905531	-0.133531392624523	0	-0.583767307518618	-1.04184316674849
787	Icelandic	other	no	no	no	no	NA	multi-party	no	first	194	open	-0.388840930389923	Audible	Indo-European	FALSE	1684	O	0.1	open	FALSE	-2.19722457733622	0	-0.105360515657826	-0.154091720436017	-1.04184316674849
788	Icelandic	other	no	no	no	NA	no	multi-party	yes	first	194	open	-0.388840930389923	Audible	Indo-European	FALSE	1685	R1	0.909090909090909	restricted	FALSE	0.780158557549575	-1.76358859226136	0.606135803570315	-1.47962987070415	1.3241959203165
789	Icelandic	other	no	no	no	no	yes	multi-party	yes	first	110	NA	-0.388840930389923	Audible	Indo-European	FALSE	1016	O	0.802816901408451	open	FALSE	-2.60268968544438	0.895384047054841	-0.966843011036986	1.51917339252911	-1.04184316674849
790	Icelandic	other	no	no	no	NA	yes	multi-party	no	first	110	open	-0.388840930389923	Audible	Indo-European	FALSE	1017	R1	0.560975609756098	restricted	FALSE	-1.74919985480926	0.417735200699979	-0.578077850775158	0.773045841405957	-0.579530163693602
791	Icelandic	other	no	no	no	no	no	multi-party	yes	first	110	restricted	-0.388840930389923	Audible	Indo-European	FALSE	1018	R1	0.823529411764706	restricted	FALSE	-1.73460105538811	-1.00330210886378	0.84078317936601	-0.035257471025913	0.173600133486931
792	Icelandic	other	no	no	no	NA	yes	multi-party	yes	first	98	NA	-0.388840930389923	Audible	Indo-European	FALSE	815	R1	0.96875	restricted	FALSE	1.73460105538811	0.470003629245736	-2.36712361413162	0.445361835532061	0.8966748487874
793	Icelandic	other	no	no	yes	yes	yes	multi-party	no	first	98	restricted	-0.388840930389923	Audible	Indo-European	FALSE	816	R1	0.827586206896552	restricted	FALSE	-1.98100146886658	-0.723918839226699	0.594707107746693	-0.425891144185501	-0.579530163693602
794	Icelandic	other	no	no	no	no	no	multi-party	yes	first	98	restricted	-0.388840930389923	Audible	Indo-European	FALSE	817	R2	0.975609756097561	restricted	FALSE	2.56494935746154	0.381367556529104	-3.02042488614436	0.773045841405957	1.42621539809198
795	Icelandic	other	no	no	yes	NA	NA	multi-party	yes	first	98	restricted	-0.388840930389923	Audible	Indo-European	FALSE	818	R1	0.912280701754386	restricted	FALSE	-0.559615787935423	1.64515599503618	-2.09714111877924	1.21794448630004	-0.579530163693602
796	Icelandic	other	no	no	no	NA	yes	multi-party	no	first	194	NA	-0.388840930389923	Audible	Indo-European	FALSE	1687	O	0.289473684210526	open	FALSE	-2.77258872223978	0.111225635110224	-0.171850256926659	0.671867963820626	-1.04184316674849
797	Icelandic	2PP	no	no	no	no	no	multi-party	no	first	194	open	-0.388840930389923	Audible	Indo-European	FALSE	1688	R2	1	restricted	FALSE	1.79175946922805	-0.241162056816888	-1.70474809223843	-0.858620069545879	0.488599507284946
798	Icelandic	other	no	no	no	no	no	multi-party	no	first	194	restricted	-0.388840930389923	Audible	Indo-European	FALSE	1689	R1	0.888888888888889	restricted	FALSE	0.105360515657826	-0.864997437486605	0.117783035656383	-1.19845923246774	0.286416394714934
799	Icelandic	other	no	no	yes	no	no	multi-party	no	first	194	restricted	-0.388840930389923	Audible	Indo-European	FALSE	1690	O	0.870967741935484	open	FALSE	-1.87180217690159	0.725937003382936	-0.869037847023609	0.403895700187915	-1.04184316674849
803	Icelandic	other	no	no	no	no	no	dyadic	no	first	194	restricted	-0.388840930389923	Audible	Indo-European	FALSE	1691	R1	0.888888888888889	restricted	FALSE	0.8754687373539	0.462623521948113	-1.68639895357023	0.224974495042235	0.488599507284946
804	Icelandic	other	overlap	no	no	NA	no	multi-party	no	first	194	restricted	-0.388840930389923	Audible	Indo-European	FALSE	1693	R2	0.5	restricted	TRUE	0.154150679827258	-0.773189888233482	0	-0.761067428434225	0.665899628200553
805	Icelandic	2PP	no	no	no	NA	no	multi-party	yes	first	110	NA	-0.388840930389923	Audible	Indo-European	FALSE	1019	R2	1	restricted	FALSE	0.287682072451781	1.18958406687384	-2.03688192726104	0.0206798234759127	-0.579530163693602
806	Icelandic	2PP	no	no	no	no	yes	multi-party	no	first	110	NA	-0.388840930389923	Audible	Indo-European	FALSE	1000	R2	0.95	restricted	FALSE	1.55814461804655	0.553385238184787	-2.30258509299405	0.740102046985399	1.03227375664901
807	Icelandic	other	no	no	no	no	NA	multi-party	no	first	169	NA	-0.388840930389923	Audible	Indo-European	FALSE	1361	R2	0.956521739130435	restricted	FALSE	1.79175946922805	1.18958406687384	-3.13549421592915	0.927344884591053	0.488599507284946
808	Icelandic	other	no	no	no	no	NA	multi-party	no	first	169	restricted	-0.388840930389923	Audible	Indo-European	FALSE	1362	R2	0.961538461538462	restricted	FALSE	1.6094379124341	0.773189888233482	-2.56494935746154	0.176548462372813	0.286416394714934
809	Icelandic	other	no	no	no	NA	yes	multi-party	no	first	169	restricted	-0.388840930389923	Audible	Indo-European	FALSE	1363	R2	0.941176470588235	restricted	FALSE	2.03688192726104	0.673729094702844	-2.83321334405622	1.06672419873236	1.27034675919508
810	Icelandic	other	no	no	yes	NA	NA	multi-party	no	first	169	restricted	-0.388840930389923	Audible	Indo-European	FALSE	1364	R2	0.958333333333333	restricted	FALSE	0.693147180559945	0.980829253011726	-2.07944154167984	0.0745289845973343	-0.229962934984982
811	Italian	other	noise	no	no	yes	yes	multi-party	no	first	69	NA	-0.254295475844468	Audible	Indo-European	FALSE	522	O	0.0975609756097561	open	TRUE	-3.02042488614436	-0.0476280489892546	0	0.773045841405957	-1.04184316674849
812	Italian	other	no	no	no	NA	NA	multi-party	no	first	69	open	-0.254295475844468	Audible	Indo-European	FALSE	523	R2	0.779220779220779	restricted	FALSE	-1.94591014905531	-1.07613943281605	0.942608040191529	0.361202380721499	0.391046866173292
813	Italian	other	noise	no	no	no	no	multi-party	yes	first	69	restricted	-0.254295475844468	Audible	Indo-European	FALSE	524	R1	0.87012987012987	restricted	TRUE	0.167054084663166	1.16575159150574	-1.94591014905531	1.63121911781521	0.579971519508917
814	Italian	other	no	no	no	no	no	multi-party	no	first	69	restricted	-0.254295475844468	Audible	Indo-European	FALSE	525	R2	0.923076923076923	restricted	FALSE	1.42711635564015	0.2295744416445	-1.87180217690159	0.706388369946685	1.37610725359098
815	Italian	other	noise	yes	no	yes	no	multi-party	no	first	69	restricted	-0.254295475844468	Audible	Indo-European	FALSE	526	R1	0.882352941176471	restricted	TRUE	0.154150679827258	0.961411167154625	-1.73460105538811	0.524881288810584	-0.0825386683107729
816	Italian	other	no	no	no	no	no	multi-party	no	first	69	restricted	-0.254295475844468	Audible	Indo-European	FALSE	527	R1	0.882352941176471	restricted	FALSE	-1.44691898293633	-1.09861228866811	0.887303195000903	-1.33220560402994	-0.579530163693602
817	Italian	other	no	no	no	no	no	multi-party	no	first	69	restricted	-0.254295475844468	Audible	Indo-European	FALSE	528	R2	1	restricted	FALSE	0.693147180559945	1.54044504094715	-2.63905732961526	0.271827693149503	-0.579530163693602
819	Italian	other	overlap	no	yes	NA	no	multi-party	no	first	111	NA	-0.254295475844468	Audible	Indo-European	FALSE	1025	O	1	open	TRUE	1.38629436111989	1.75785791755237	-3.36729582998647	0.317207019437389	-0.579530163693602
821	Italian	other	overlap	no	no	NA	yes	multi-party	no	first	111	restricted	-0.254295475844468	Audible	Indo-European	FALSE	1027	O	0.151515151515152	open	TRUE	-2.80336038090653	-0.22314355131421	0.164303051291276	0.271827693149503	-1.04184316674849
822	Italian	other	no	no	no	yes	NA	multi-party	no	first	111	open	-0.254295475844468	Audible	Indo-European	FALSE	1028	R1	1	restricted	FALSE	-1.38629436111989	-1.6094379124341	1.38629436111989	-2.29151010246766	-1.04184316674849
828	Italian	other	overlap	no	no	no	no	multi-party	yes	first	111	restricted	-0.254295475844468	Audible	Indo-European	FALSE	1021	O	0.352941176470588	open	TRUE	-1.87180217690159	0.125163142954006	-0.268263986594679	-0.352992086931771	-1.04184316674849
829	Italian	2PP	no	no	no	no	yes	multi-party	no	first	111	open	-0.254295475844468	Audible	Indo-European	FALSE	1022	O	0.930232558139535	open	FALSE	-0.693147180559945	1.96944064646551	-2.37490575457367	1.78448922516573	-0.579530163693602
830	Italian	other	no	no	no	no	yes	multi-party	no	first	111	open	-0.254295475844468	Audible	Indo-European	FALSE	1023	R1	0.384615384615385	restricted	FALSE	0.864997437486605	-0.730887508542792	-0.485507815781701	0.176548462372813	1.9215348995398
831	Italian	other	no	yes	no	no	no	multi-party	no	first	111	restricted	-0.254295475844468	Audible	Indo-European	FALSE	1024	O	0.833333333333333	open	FALSE	-2.01490302054226	-0.390866308687012	0.265703165733006	0.0206798234759127	-0.579530163693602
833	Italian	2PP	no	no	no	NA	no	multi-party	yes	first	111	open	-0.254295475844468	Audible	Indo-European	FALSE	1026	R2	0.982758620689655	restricted	FALSE	2.63905732961526	0.659245628884264	-3.36729582998647	1.24167569633978	1.52149462886867
834	Italian	1PP	overlap	no	no	no	no	multi-party	no	first	74	NA	-0.254295475844468	Audible	Indo-European	FALSE	575	O	0.558823529411765	open	TRUE	-1.90954250488444	0.0923733201310151	-0.230523658611832	0.524881288810584	-0.579530163693602
835	Italian	1PP	no	no	no	yes	yes	multi-party	yes	first	74	open	-0.254295475844468	Audible	Indo-European	FALSE	574	R2	0.75	restricted	FALSE	-0.8754687373539	-0.53062825106217	0.182321556793955	-0.154091720436017	0.286416394714934
836	Italian	other	no	no	no	yes	yes	multi-party	no	first	74	restricted	-0.254295475844468	Audible	Indo-European	FALSE	576	R1	0.666666666666667	restricted	FALSE	0.133531392624523	0.336472236621213	-1.09861228866811	-0.0934513998983739	0.0512077032514333
838	Italian	2PP	no	no	no	yes	yes	multi-party	no	first	74	restricted	-0.254295475844468	Audible	Indo-European	FALSE	577	R2	0.888888888888889	restricted	FALSE	-0.0870113769896298	-0.245122458032985	-0.405465108108164	-0.283600101383767	0.391046866173292
839	Italian	other	no	no	no	yes	yes	multi-party	yes	first	74	restricted	-0.254295475844468	Audible	Indo-European	FALSE	578	R2	0.818181818181818	restricted	FALSE	0.127833371509885	-0.959775843813894	0.200670695462151	-0.283600101383767	1.37610725359098
840	Italian	1PP	no	no	no	yes	yes	multi-party	yes	first	195	NA	-0.254295475844468	Audible	Indo-European	FALSE	1697	R1	1	restricted	FALSE	2.07944154167984	1.35812348415319	-3.55534806148941	0.563055583373494	0.0512077032514333
844	Italian	other	no	no	no	no	no	multi-party	no	first	195	restricted	-0.254295475844468	Audible	Indo-European	FALSE	1698	R1	0.837209302325581	restricted	FALSE	0.105360515657826	0.123613955967177	-0.870828357797398	0.836759043278072	1.09557521528315
845	Italian	other	no	no	no	yes	yes	multi-party	no	first	195	restricted	-0.254295475844468	Audible	Indo-European	FALSE	1699	R2	0.777777777777778	restricted	FALSE	-0.659245628884264	0.204794412646013	-0.6216882165778	1.14431476058749	0.746996209709446
846	Italian	1PP	no	no	yes	yes	no	multi-party	yes	first	195	restricted	-0.254295475844468	Audible	Indo-European	FALSE	1700	O	0	open	FALSE	-0.510825623765991	-0.470003629245736	0	-0.502670726009725	0.173600133486931
847	Italian	1PP	no	no	no	no	yes	multi-party	yes	first	195	open	-0.254295475844468	Audible	Indo-European	FALSE	1701	R2	1	restricted	FALSE	1.79175946922805	0.762140052046897	-2.70805020110221	-0.502670726009725	-0.229962934984982
849	Italian	other	no	no	no	no	no	multi-party	no	first	195	restricted	-0.254295475844468	Audible	Indo-European	FALSE	1702	R1	1	restricted	FALSE	1.6094379124341	1.09861228866811	-2.89037175789616	-0.283600101383767	-0.394184763624107
850	Italian	other	noise	no	no	yes	no	multi-party	no	first	195	restricted	-0.254295475844468	Audible	Indo-European	FALSE	1703	R1	0.717391304347826	restricted	TRUE	0.730887508542792	0.139761942375159	-1.26369203902756	0.927344884591053	1.47464143076141
851	Italian	other	no	no	no	no	no	multi-party	no	first	195	restricted	-0.254295475844468	Audible	Indo-European	FALSE	1704	R2	0.956521739130435	restricted	FALSE	2.77258872223978	-0.390866308687012	-2.4423470353692	0.0206798234759127	1.69502877125123
852	Italian	other	no	no	no	yes	yes	multi-party	yes	first	195	restricted	-0.254295475844468	Audible	Indo-European	FALSE	1705	R2	0.75	restricted	FALSE	0	0.117783035656383	-0.810930216216329	0.600245755008535	0.82377579153367
853	Italian	1PP	no	no	no	no	no	multi-party	no	first	195	restricted	-0.254295475844468	Audible	Indo-European	FALSE	1706	R2	0.96875	restricted	FALSE	1.94591014905531	0.693147180559945	-2.77258872223978	0.445361835532061	0.665899628200553
854	Italian	other	no	no	no	no	no	multi-party	no	first	195	restricted	-0.254295475844468	Audible	Indo-European	FALSE	1707	R2	0.981818181818182	restricted	FALSE	2.86220088092947	0.396415272588246	-3.31418600467253	1.1692778710321	1.81272251909266
855	Italian	1PP	noise	yes	yes	no	no	multi-party	no	first	71	NA	-0.254295475844468	Audible	Indo-European	FALSE	554	R2	0.448275862068966	restricted	TRUE	0.0606246218164348	-0.129211731480006	-0.594707107746693	0.317207019437389	0.8966748487874
856	Italian	1PP	no	no	no	yes	no	multi-party	no	first	71	restricted	-0.254295475844468	Audible	Indo-European	FALSE	555	O	1	open	FALSE	0.693147180559945	1.09861228866811	-2.19722457733622	-1.07606680223224	-1.04184316674849
857	Italian	2PP	no	no	yes	yes	no	multi-party	no	first	71	open	-0.254295475844468	Audible	Indo-European	FALSE	556	O	0.470588235294118	open	FALSE	-2.56494935746154	0.194156014440957	-0.268263986594679	0.524881288810584	-1.04184316674849
858	Italian	other	no	no	NA	yes	NA	multi-party	no	first	71	open	-0.254295475844468	Audible	Indo-European	FALSE	557	O	0.78	open	FALSE	-3.2188758248682	-0.517256514096281	0.478035800943	0.403895700187915	-1.04184316674849
859	Italian	other	noise	no	yes	no	no	multi-party	no	first	71	open	-0.254295475844468	Audible	Indo-European	FALSE	558	O	0.851851851851852	open	TRUE	0.22314355131421	1.09861228866811	-1.90954250488444	0.224974495042235	-0.394184763624107
860	Italian	other	no	no	no	yes	no	multi-party	no	first	71	open	-0.254295475844468	Audible	Indo-European	FALSE	559	R1	0.826086956521739	restricted	FALSE	-1.01160091167848	0.42744401482694	-0.737598943130779	0.0206798234759127	-0.579530163693602
861	Italian	other	no	no	yes	no	no	multi-party	no	first	71	restricted	-0.254295475844468	Audible	Indo-European	FALSE	560	O	0.823529411764706	open	FALSE	-2.7408400239252	0.0298529631496811	-0.0923733201310152	0.524881288810584	-1.04184316674849
865	Italian	1PP	noise	no	yes	yes	no	multi-party	no	first	71	restricted	-0.254295475844468	Audible	Indo-European	FALSE	552	O	0.583333333333333	open	TRUE	-2.07944154167984	0.693147180559945	-0.810930216216329	0.600245755008535	-1.04184316674849
866	Italian	other	no	no	yes	yes	no	multi-party	no	first	71	open	-0.254295475844468	Audible	Indo-European	FALSE	553	O	0.324324324324324	open	FALSE	-2.60268968544438	0.243622082657751	-0.315081046639895	0.636501271951081	-1.04184316674849
869	Italian	other	no	no	no	yes	yes	dyadic	no	first	109	NA	-0.254295475844468	Audible	Indo-European	FALSE	987	R1	0.941176470588235	restricted	FALSE	-1.09861228866811	0.0606246218164348	-0.348306694268216	-0.352992086931771	-0.579530163693602
870	Italian	other	no	no	no	yes	yes	dyadic	no	first	109	restricted	-0.254295475844468	Audible	Indo-European	FALSE	988	R2	0.661971830985915	restricted	FALSE	-0.860201265223111	-0.0413852161628544	-0.311436158459888	1.51917339252911	1.21440946469326
871	Italian	other	no	no	no	no	yes	dyadic	no	first	109	restricted	-0.254295475844468	Audible	Indo-European	FALSE	989	R1	0.791666666666667	restricted	FALSE	-0.538996500732687	-1.55814461804655	1.09861228866811	-0.425891144185501	1.52149462886867
872	Italian	other	no	no	no	yes	yes	dyadic	no	first	109	restricted	-0.254295475844468	Audible	Indo-European	FALSE	990	R2	1	restricted	FALSE	1.79175946922805	1.86075234071501	-3.80666248977032	0.897777107709616	-0.229962934984982
880	Italian	2PP	no	no	no	yes	yes	dyadic	no	first	109	restricted	-0.254295475844468	Audible	Indo-European	FALSE	991	R1	0.841463414634146	restricted	FALSE	-0.59783700075562	0.972732042779107	-1.41098697371026	1.71837064102251	0.391046866173292
881	Italian	other	no	no	no	yes	yes	dyadic	yes	first	109	restricted	-0.254295475844468	Audible	Indo-European	FALSE	992	R1	1	restricted	FALSE	2.56494935746154	1.66500776358891	-4.30406509320417	1.57628372431075	0.579971519508917
883	Italian	other	no	no	no	yes	yes	dyadic	yes	first	109	restricted	-0.254295475844468	Audible	Indo-European	FALSE	993	R2	0.816326530612245	restricted	FALSE	-1.28093384546206	0.756326082181477	-1.00144854021446	1.0125773808306	-0.394184763624107
884	Italian	other	overlap	no	no	yes	no	dyadic	yes	first	109	restricted	-0.254295475844468	Audible	Indo-European	FALSE	994	O	0	open	TRUE	-2.01490302054226	-0.125163142954006	0	-0.502670726009725	-1.04184316674849
885	Italian	other	no	no	no	no	yes	dyadic	no	first	109	open	-0.254295475844468	Audible	Indo-European	FALSE	995	R1	1	restricted	FALSE	1.94591014905531	1.94591014905531	-4.02535169073515	1.19381637857726	-0.0825386683107729
887	Italian	2PP	no	no	no	no	yes	dyadic	no	first	109	restricted	-0.254295475844468	Audible	Indo-European	FALSE	996	R2	1	restricted	FALSE	1.38629436111989	-0.22314355131421	-1.38629436111989	-1.19845923246774	0.0512077032514333
888	Italian	other	overlap	no	no	no	no	dyadic	no	first	109	restricted	-0.254295475844468	Audible	Indo-European	FALSE	997	O	0.615384615384615	open	TRUE	-2.14006616349627	0.313657558855042	-0.424883193965266	0.176548462372813	-1.04184316674849
894	Italian	other	no	no	yes	yes	yes	multi-party	no	first	72	NA	-0.254295475844468	Audible	Indo-European	FALSE	561	O	0.764705882352941	open	FALSE	-0.207639364778244	-0.534082485930258	-0.0606246218164349	-0.352992086931771	0.579971519508917
895	Italian	other	overlap	no	yes	yes	no	multi-party	yes	first	72	open	-0.254295475844468	Audible	Indo-European	FALSE	562	O	0.4	open	TRUE	-1.25276296849537	-0.251314428280906	0	0.563055583373494	0.286416394714934
896	Italian	other	no	no	no	no	yes	multi-party	yes	first	72	open	-0.254295475844468	Audible	Indo-European	FALSE	563	O	1	open	FALSE	2.07944154167984	0.893817876022097	-3.09104245335832	-0.035257471025913	0.0512077032514333
898	Italian	other	no	no	no	NA	yes	multi-party	yes	first	72	open	-0.254295475844468	Audible	Indo-European	FALSE	564	R2	0.973684210526316	restricted	FALSE	1.44691898293633	0.593063722002963	-2.2512917986065	0.671867963820626	0.8966748487874
901	Italian	1PP	no	no	yes	no	no	multi-party	yes	first	72	restricted	-0.254295475844468	Audible	Indo-European	FALSE	565	R1	0.75	restricted	FALSE	-0.182321556793955	-0.950976289862045	0.34484048629173	-0.352992086931771	1.09557521528315
902	Italian	other	overlap	no	no	NA	yes	multi-party	no	first	72	restricted	-0.254295475844468	Audible	Indo-European	FALSE	566	R1	0.84	restricted	TRUE	-0.336472236621213	0.733969175080201	-1.27296567581289	0.126440317871813	-0.394184763624107
904	Italian	other	no	no	yes	no	yes	multi-party	yes	first	72	restricted	-0.254295475844468	Audible	Indo-European	FALSE	567	R1	0.789473684210526	restricted	FALSE	0.653926467406664	-0.693147180559945	-0.379489621704904	-0.217393179070161	1.37610725359098
905	Italian	other	no	no	no	NA	yes	multi-party	yes	first	72	restricted	-0.254295475844468	Audible	Indo-European	FALSE	568	R1	0.78494623655914	restricted	FALSE	-0.902867711542014	0.581355774571829	-0.921681580509032	1.8933712813228	0.746996209709446
906	Italian	other	no	no	no	no	yes	multi-party	yes	first	72	restricted	-0.254295475844468	Audible	Indo-European	FALSE	569	R2	0.992307692307692	restricted	FALSE	2.60268968544438	1.50023862046911	-4.17438726989564	2.36246313908146	1.47464143076141
907	Italian	2PP	no	no	no	no	no	multi-party	yes	first	72	restricted	-0.254295475844468	Audible	Indo-European	FALSE	570	R2	0.709677419354839	restricted	FALSE	0.498991166118988	-0.372675285285174	-0.60077386042893	0.403895700187915	1.52149462886867
909	Italian	other	no	no	no	no	no	multi-party	yes	first	73	NA	-0.254295475844468	Audible	Indo-European	FALSE	572	R1	0.745098039215686	restricted	FALSE	-1.20397280432594	0.673729094702844	-0.936093359170335	1.06672419873236	-0.229962934984982
911	Italian	other	no	no	NA	no	yes	multi-party	no	first	73	open	-0.254295475844468	Audible	Indo-European	FALSE	573	R1	0.837837837837838	restricted	FALSE	-0.590493026499862	-0.510825623765991	0.0699585886069105	1.47980388633447	2.02271277712513
912	Italian	1PP	no	yes	no	no	no	multi-party	no	first	73	restricted	-0.254295475844468	Audible	Indo-European	FALSE	571	R1	1	restricted	FALSE	1.38629436111989	1.28093384546206	-2.89037175789616	-0.283600101383767	-0.579530163693602
914	Italian	1PP	no	no	no	yes	yes	multi-party	no	first	167	NA	-0.254295475844468	Audible	Indo-European	FALSE	1336	O	1	open	FALSE	0.693147180559945	2.99573227355399	-4.0943445622221	1.28799819588901	-1.04184316674849
917	Italian	other	no	no	no	yes	yes	multi-party	no	first	167	restricted	-0.254295475844468	Audible	Indo-European	FALSE	1337	R2	0.861111111111111	restricted	FALSE	0	0.810930216216329	-1.50407739677627	0.600245755008535	0.0512077032514333
918	Italian	2PP	no	no	no	yes	yes	multi-party	no	first	167	restricted	-0.254295475844468	Audible	Indo-European	FALSE	1338	O	1	open	FALSE	0.0606246218164348	-3.49650756146648	2.77258872223978	-2.59351298175464	0.8966748487874
919	Italian	other	no	no	no	no	no	multi-party	no	first	167	open	-0.254295475844468	Audible	Indo-European	FALSE	1339	R2	1	restricted	FALSE	1.79175946922805	1.27296567581289	-3.2188758248682	0.126440317871813	-0.229962934984982
920	Italian	other	no	no	no	NA	no	multi-party	no	first	167	restricted	-0.254295475844468	Audible	Indo-European	FALSE	1340	O	1	open	FALSE	3.40119738166216	-1.1314021114911	-2.30258509299405	-0.963250541004236	1.61086931644067
922	Italian	other	no	no	no	no	NA	multi-party	no	first	167	restricted	-0.254295475844468	Audible	Indo-European	FALSE	1342	R2	0.980769230769231	restricted	FALSE	1.09861228866811	1.87180217690159	-3.25809653802148	1.09305411334157	-0.229962934984982
923	Italian	2PP	no	no	no	yes	yes	multi-party	no	first	167	restricted	-0.254295475844468	Audible	Indo-European	FALSE	1343	R1	0.780487804878049	restricted	FALSE	-2.32727770558442	-1.03407376753054	0.940983344464527	-0.425891144185501	-0.579530163693602
926	Italian	other	no	no	no	yes	no	multi-party	yes	first	167	restricted	-0.254295475844468	Audible	Indo-European	FALSE	1344	R2	0.961538461538462	restricted	FALSE	1.38629436111989	0.955511445027436	-2.56494935746154	0.176548462372813	0.0512077032514333
927	Italian	1PP	overlap	no	no	yes	NA	multi-party	no	first	167	restricted	-0.254295475844468	Audible	Indo-European	FALSE	1345	O	0.403846153846154	open	TRUE	-2.80336038090653	0.395895657092014	-0.454736157114947	1.09305411334157	-1.04184316674849
936	Italian	other	no	no	no	no	no	dyadic	no	first	68	NA	-0.254295475844468	Audible	Indo-European	FALSE	521	R1	1	restricted	FALSE	1.79175946922805	1.88273124743378	-3.8286413964891	0.927344884591053	-0.229962934984982
937	Italian	other	no	no	no	no	no	dyadic	no	first	68	restricted	-0.254295475844468	Audible	Indo-European	FALSE	517	O	1	open	FALSE	0.693147180559945	1.79175946922805	-2.89037175789616	-0.283600101383767	-1.04184316674849
938	Italian	2PP	no	no	no	no	no	dyadic	no	first	68	open	-0.254295475844468	Audible	Indo-European	FALSE	518	R2	0.862068965517241	restricted	FALSE	0.251314428280906	0.594707107746693	-1.42138568093116	0.317207019437389	0.173600133486931
939	Italian	other	no	no	no	yes	yes	dyadic	no	first	68	restricted	-0.254295475844468	Audible	Indo-European	FALSE	519	R1	0.842696629213483	restricted	FALSE	-1.59826461183598	-1.00926718833226	0.825074723602493	0.706388369946685	0.966066834335404
940	Italian	1PP	no	yes	no	no	no	dyadic	no	first	68	restricted	-0.254295475844468	Audible	Indo-European	FALSE	520	R1	1	restricted	FALSE	1.38629436111989	1.16315080980568	-2.77258872223978	-0.425891144185501	-0.579530163693602
941	Italian	1PP	no	no	NA	yes	NA	dyadic	no	first	136	NA	-0.254295475844468	Audible	Indo-European	FALSE	1079	O	0.379310344827586	open	FALSE	-2.39789527279837	0.189241999638528	-0.276253376628158	0.317207019437389	-1.04184316674849
942	Italian	1PP	no	no	no	NA	yes	dyadic	no	first	136	open	-0.254295475844468	Audible	Indo-European	FALSE	1080	R1	0.823529411764706	restricted	FALSE	-0.133531392624523	0.125163142954006	-0.75377180237638	-0.352992086931771	-0.0825386683107729
943	Italian	1PP	overlap	no	no	yes	yes	dyadic	no	first	136	restricted	-0.254295475844468	Audible	Indo-European	FALSE	1077	O	0.5	open	TRUE	-1.94591014905531	-0.374693449441411	0.241162056816888	-0.858620069545879	-1.04184316674849
945	Italian	other	no	no	no	no	no	dyadic	no	first	67	NA	-0.254295475844468	Audible	Indo-European	FALSE	512	R1	1	restricted	FALSE	1.79175946922805	1.83827948486295	-3.78418963391826	0.867590642513199	-0.229962934984982
947	Italian	1PP	overlap	no	no	yes	yes	dyadic	no	first	67	restricted	-0.254295475844468	Audible	Indo-European	FALSE	513	O	0.722222222222222	open	TRUE	-1.38629436111989	0.587786664902119	-0.810930216216329	-0.283600101383767	-1.04184316674849
948	Italian	other	no	no	no	yes	yes	dyadic	no	first	67	open	-0.254295475844468	Audible	Indo-European	FALSE	514	R2	1	restricted	FALSE	2.63905732961526	1.78058616862993	-4.48863636973214	1.83216257436822	0.665899628200553
949	Italian	2PP	no	no	no	no	yes	dyadic	no	first	67	restricted	-0.254295475844468	Audible	Indo-European	FALSE	515	R2	0.777777777777778	restricted	FALSE	-2.19722457733622	-0.510825623765991	0.405465108108164	0.600245755008535	-0.229962934984982
950	Italian	other	no	no	no	yes	yes	dyadic	no	first	67	restricted	-0.254295475844468	Audible	Indo-European	FALSE	516	R2	0.78021978021978	restricted	FALSE	-1.62048774862069	-0.284628634964891	0.104140259252597	1.71837064102251	0.966066834335404
951	Italian	other	no	no	yes	no	no	multi-party	yes	first	76	NA	-0.254295475844468	Audible	Indo-European	FALSE	586	O	0.5	open	FALSE	-2.15948424935337	0.461345566502621	-0.570544858467613	0.927344884591053	-0.792246782040526
953	Italian	other	no	no	yes	yes	no	dyadic	no	first	76	restricted	-0.254295475844468	Audible	Indo-European	FALSE	588	R1	0.709677419354839	restricted	FALSE	0.510825623765991	0.255933374137201	-1.23676262714893	0.403895700187915	0.746996209709446
954	Italian	other	overlap	no	no	yes	yes	dyadic	yes	first	76	restricted	-0.254295475844468	Audible	Indo-European	FALSE	589	R2	0.792452830188679	restricted	TRUE	0.392042087776024	-0.15684247149297	-0.751416088683921	1.11891209385594	1.88616820767025
955	Italian	other	no	no	no	yes	no	multi-party	no	first	76	restricted	-0.254295475844468	Audible	Indo-European	FALSE	590	R2	0.8	restricted	FALSE	1.09861228866811	-0.470003629245736	-0.916290731874155	-1.64385169934328	-0.229962934984982
956	Italian	other	no	no	NA	no	no	multi-party	no	first	75	NA	-0.254295475844468	Audible	Indo-European	FALSE	579	R2	1	restricted	FALSE	2.07944154167984	0.747214401830221	-2.94443897916644	-0.217393179070161	0.0512077032514333
957	Italian	other	overlap	no	no	yes	yes	multi-party	no	first	75	restricted	-0.254295475844468	Audible	Indo-European	FALSE	580	O	0.771428571428571	open	TRUE	-2.86220088092947	-0.566395474920801	0.510825623765991	-0.0934513998983739	-1.04184316674849
958	Italian	other	no	no	yes	yes	no	multi-party	no	first	75	open	-0.254295475844468	Audible	Indo-European	FALSE	581	O	0.80952380952381	open	FALSE	-0.305381649551182	-0.451985123743057	-0.100083458556983	-0.0934513998983739	0.665899628200553
959	Italian	other	no	no	yes	yes	no	multi-party	no	first	75	open	-0.254295475844468	Audible	Indo-European	FALSE	582	O	0.604651162790698	open	FALSE	-1.90954250488444	0.327212911208416	-0.465363249689233	0.836759043278072	-0.579530163693602
961	Italian	1PP	no	no	no	no	no	multi-party	no	first	75	restricted	-0.254295475844468	Audible	Indo-European	FALSE	584	R1	0.882352941176471	restricted	FALSE	-0.980829253011726	0.435318071257845	-0.75377180237638	0.524881288810584	-0.229962934984982
963	Italian	other	no	no	NA	no	yes	multi-party	no	first	75	restricted	-0.254295475844468	Audible	Indo-European	FALSE	585	R2	0.525	restricted	FALSE	-1.6094379124341	0.510825623765991	-0.693147180559945	0.740102046985399	-0.579530163693602
964	Italian	1PP	noise	no	NA	no	no	dyadic	no	first	66	NA	-0.254295475844468	Audible	Indo-European	FALSE	506	R1	0.592592592592593	restricted	TRUE	-1.25276296849537	0	-0.251314428280906	0.224974495042235	-0.229962934984982
967	Italian	other	no	no	no	yes	yes	dyadic	no	first	66	restricted	-0.254295475844468	Audible	Indo-European	FALSE	507	R1	1	restricted	FALSE	2.19722457733622	0	-2.30258509299405	-0.963250541004236	0.173600133486931
968	Italian	other	no	NA	yes	NA	no	dyadic	no	first	66	restricted	-0.254295475844468	Audible	Indo-European	FALSE	508	O	0.666666666666667	open	FALSE	-2.484906649788	-0.773189888233482	0.693147180559945	-0.761067428434225	-1.04184316674849
969	Italian	other	no	no	yes	yes	yes	multi-party	no	first	66	open	-0.254295475844468	Audible	Indo-European	FALSE	509	O	0	open	FALSE	-2.35137525716348	-0.0909717782057268	0	-0.0934513998983739	-1.04184316674849
970	Italian	other	no	no	no	no	yes	dyadic	no	first	66	open	-0.254295475844468	Audible	Indo-European	FALSE	510	R1	0.666666666666667	restricted	FALSE	0.693147180559945	0	-1.09861228866811	0.0745289845973343	0.82377579153367
971	Italian	other	no	no	no	no	yes	dyadic	no	first	66	restricted	-0.254295475844468	Audible	Indo-European	FALSE	511	R1	0.586206896551724	restricted	FALSE	-0.0425596144187959	0.210295408836361	-0.882389180198474	1.24167569633978	1.27034675919508
976	Italian	1PP	no	no	yes	yes	no	multi-party	yes	first	97	NA	-0.254295475844468	Audible	Indo-European	FALSE	797	O	0.6	open	FALSE	0	-0.470003629245736	-0.22314355131421	-1.64385169934328	-0.579530163693602
977	Italian	other	overlap	no	no	yes	yes	multi-party	no	first	97	open	-0.254295475844468	Audible	Indo-European	FALSE	796	O	0.7	open	TRUE	-2.30258509299405	-0.451985123743057	0.356674943938732	-0.583767307518618	-1.04184316674849
978	Italian	other	no	yes	no	no	no	multi-party	no	first	108	NA	-0.254295475844468	Audible	Indo-European	FALSE	982	O	1	open	FALSE	1.6094379124341	0.980829253011726	-2.77258872223978	-0.425891144185501	-0.394184763624107
979	Italian	other	no	no	no	no	yes	multi-party	no	first	108	open	-0.254295475844468	Audible	Indo-European	FALSE	983	O	1	open	FALSE	-1.38629436111989	-4.00733318523247	3.78418963391826	-2.59351298175464	0.391046866173292
980	Italian	other	no	no	no	yes	no	multi-party	no	first	108	open	-0.254295475844468	Audible	Indo-European	FALSE	984	R2	0.87037037037037	restricted	FALSE	-0.864997437486605	0.693147180559945	-1.04454506739783	1.14431476058749	0.0512077032514333
981	Italian	other	no	no	no	NA	yes	multi-party	no	first	108	restricted	-0.254295475844468	Audible	Indo-European	FALSE	985	O	1	open	FALSE	1.94591014905531	1.28785428830664	-3.36729582998647	0.317207019437389	-0.0825386683107729
982	Italian	other	overlap	no	no	no	no	multi-party	no	first	108	open	-0.254295475844468	Audible	Indo-European	FALSE	986	O	0.521739130434783	open	TRUE	-2.14006616349627	0.191055236762709	-0.302280871872934	0.0206798234759127	-1.04184316674849
983	Italian	other	no	no	no	no	no	multi-party	yes	first	193	NA	-0.254295475844468	Audible	Indo-European	FALSE	1670	R1	0.775510204081633	restricted	FALSE	-0.490622916448471	-0.655875785762714	0.178248231406319	0.773045841405957	1.61086931644067
984	Italian	other	overlap	no	no	yes	yes	multi-party	no	first	193	restricted	-0.254295475844468	Audible	Indo-European	FALSE	1666	O	0.214285714285714	open	TRUE	-2.39789527279837	0.154150679827258	-0.241162056816888	-0.583767307518618	-1.34384604603547
985	Italian	other	no	no	no	yes	yes	multi-party	no	first	193	open	-0.254295475844468	Audible	Indo-European	FALSE	1667	O	0.916666666666667	open	FALSE	-0.735706794978741	-2.65324196460721	2.26176309847379	-1.64385169934328	1.27034675919508
987	Italian	other	no	yes	no	yes	yes	multi-party	no	first	193	restricted	-0.254295475844468	Audible	Indo-European	FALSE	1668	O	1	open	FALSE	2.30258509299405	1.12846525181779	-3.52636052461616	0.524881288810584	0.286416394714934
989	Italian	other	overlap	no	yes	no	no	multi-party	no	first	193	open	-0.254295475844468	Audible	Indo-European	FALSE	1669	O	0.625	open	TRUE	-2.2512917986065	0.133531392624523	-0.233614851181505	0.0745289845973343	-1.04184316674849
990	Italian	1PP	overlap	no	no	yes	yes	multi-party	no	first	168	NA	-0.254295475844468	Audible	Indo-European	FALSE	1351	O	0.782608695652174	open	TRUE	-1.6094379124341	0.650587566141149	-0.832909122935104	0.0206798234759127	-1.04184316674849
991	Italian	other	no	no	no	yes	yes	multi-party	no	first	168	open	-0.254295475844468	Audible	Indo-European	FALSE	1346	O	0.5	open	FALSE	-1.6094379124341	0.510825623765991	-0.693147180559945	-0.154091720436017	-1.04184316674849
992	Italian	1PP	overlap	no	no	yes	yes	multi-party	no	first	168	open	-0.254295475844468	Audible	Indo-European	FALSE	1347	R1	1	restricted	TRUE	1.38629436111989	1.28093384546206	-2.89037175789616	-0.283600101383767	-0.579530163693602
993	Italian	1PP	no	no	no	yes	yes	multi-party	no	first	168	restricted	-0.254295475844468	Audible	Indo-European	FALSE	1348	O	1	open	FALSE	0.693147180559945	2.4567357728213	-3.55534806148941	0.563055583373494	-1.04184316674849
994	Italian	other	no	no	no	no	yes	multi-party	yes	first	168	open	-0.254295475844468	Audible	Indo-European	FALSE	1349	R1	1	restricted	FALSE	2.484906649788	-0.485507815781701	-2.07944154167984	-1.19845923246774	0.488599507284946
995	Italian	other	overlap	yes	yes	no	yes	multi-party	yes	first	168	restricted	-0.254295475844468	Audible	Indo-European	FALSE	1350	O	1	open	TRUE	2.484906649788	0.570544858467613	-3.13549421592915	0.0206798234759127	0.488599507284946
1001	Italian	other	no	no	no	no	no	multi-party	no	first	163	NA	-0.254295475844468	Audible	Indo-European	FALSE	1278	R2	0.785714285714286	restricted	FALSE	-0.204794412646013	0.133531392624523	-0.72951482473082	1.19381637857726	1.21440946469326
1003	Italian	1PP	overlap	no	no	no	no	multi-party	yes	first	163	restricted	-0.254295475844468	Audible	Indo-European	FALSE	1279	R1	1	restricted	TRUE	2.89037175789616	0.456758402495715	-3.40119738166216	0.361202380721499	0.966066834335404
1004	Italian	other	no	no	no	no	yes	multi-party	no	first	163	restricted	-0.254295475844468	Audible	Indo-European	FALSE	1280	R2	0.738095238095238	restricted	FALSE	-0.693147180559945	0.154150679827258	-0.559615787935423	0.805254131553834	0.488599507284946
1006	Italian	other	no	no	no	no	yes	multi-party	no	first	163	restricted	-0.254295475844468	Audible	Indo-European	FALSE	1281	R1	0.849315068493151	restricted	FALSE	-2.49869997192034	-1.47907609457086	1.40008768325223	-0.283600101383767	-0.229962934984982
1008	Italian	other	overlap	no	yes	NA	no	multi-party	no	first	163	restricted	-0.254295475844468	Audible	Indo-European	FALSE	1282	O	0.684210526315789	open	TRUE	-1.50407739677627	0.54654370636807	-0.747214401830221	-0.217393179070161	-1.04184316674849
1009	Italian	other	overlap	no	no	no	yes	multi-party	yes	first	163	open	-0.254295475844468	Audible	Indo-European	FALSE	1283	R1	0.756756756756757	restricted	TRUE	-1.51982575374441	-0.052643733485422	-0.145182009844498	0.636501271951081	-0.0825386683107729
1010	Italian	other	overlap	no	no	yes	yes	multi-party	yes	first	163	restricted	-0.254295475844468	Audible	Indo-European	FALSE	1284	O	0.801418439716312	open	TRUE	-0.832909122935104	0.353640040243578	-0.714653385780909	2.47686217819099	1.61086931644067
1014	Lao	other	no	no	no	yes	yes	multi-party	no	first	104	NA	0.185216719277482	Audible	Tai-Kadai	FALSE	928	O	0	open	FALSE	-1.67397643357167	-0.171850256926659	0	-0.425891144185501	-0.792246782040526
1015	Lao	1PP	no	no	yes	NA	no	multi-party	no	first	104	open	0.185216719277482	Audible	Tai-Kadai	FALSE	930	O	0.846153846153846	open	FALSE	-1.09861228866811	0.0800427076735364	-0.367724780125317	-0.669695416210254	-0.792246782040526
1016	Lao	other	no	no	no	no	yes	multi-party	no	first	104	open	0.185216719277482	Audible	Tai-Kadai	FALSE	939	O	0	open	FALSE	-1.79175946922805	-0.154150679827258	0	-0.283600101383767	-0.792246782040526
1017	Lao	1PP	no	yes	no	no	no	multi-party	no	first	104	open	0.185216719277482	Audible	Tai-Kadai	FALSE	940	O	0.44	open	FALSE	-1.6094379124341	0.328504066972036	-0.510825623765991	0.126440317871813	-0.792246782040526
1018	Lao	other	no	no	no	no	yes	multi-party	no	first	104	open	0.185216719277482	Audible	Tai-Kadai	FALSE	941	R1	0.666666666666667	restricted	FALSE	-0.606135803570316	0.462623521948113	-0.897941593205959	0.224974495042235	-0.229962934984982
1020	Lao	2PP	no	no	no	yes	no	multi-party	no	first	104	restricted	0.185216719277482	Audible	Tai-Kadai	FALSE	943	R2	0.959183673469388	restricted	FALSE	1.38629436111989	1.58923520511658	-3.19867311755068	1.0125773808306	0.0512077032514333
1022	Lao	1PP	no	no	yes	yes	yes	multi-party	no	first	104	restricted	0.185216719277482	Audible	Tai-Kadai	FALSE	945	R1	0.814814814814815	restricted	FALSE	-0.510825623765991	0.523248143764548	-0.993251773010283	0.224974495042235	-0.229962934984982
1023	Lao	other	no	no	no	yes	yes	multi-party	no	first	104	restricted	0.185216719277482	Audible	Tai-Kadai	FALSE	946	R1	0.777777777777778	restricted	FALSE	0.171850256926659	0.0281708769666962	-0.810930216216329	0.600245755008535	1.03227375664901
1027	Lao	other	no	yes	no	no	no	multi-party	no	first	104	restricted	0.185216719277482	Audible	Tai-Kadai	FALSE	950	R1	0.967213114754098	restricted	FALSE	1.01160091167848	1.4028236630711	-2.72457950305342	1.31061337565592	0.391046866173292
1029	Lao	2PP	no	no	no	yes	yes	multi-party	yes	first	104	restricted	0.185216719277482	Audible	Tai-Kadai	FALSE	952	R1	0.791666666666667	restricted	FALSE	-0.693147180559945	-1.97408102602201	1.56861591791385	-1.64385169934328	0.488599507284946
1030	Lao	2PP	no	no	no	yes	yes	multi-party	yes	first	104	restricted	0.185216719277482	Audible	Tai-Kadai	FALSE	926	R2	1	restricted	FALSE	0.980829253011726	0.374693449441411	-1.67397643357167	-0.425891144185501	0.0512077032514333
1031	Lao	other	no	no	no	yes	yes	multi-party	no	first	104	restricted	0.185216719277482	Audible	Tai-Kadai	FALSE	927	R2	1	restricted	FALSE	2.26868354131836	-0.521296923633286	-1.84582669049833	-0.217393179070161	1.56687395515656
1032	Lao	other	no	no	no	yes	yes	multi-party	no	first	104	restricted	0.185216719277482	Audible	Tai-Kadai	FALSE	929	R2	1	restricted	FALSE	1.54044504094715	-2.83321334405622	1.09861228866811	-2.59351298175464	0.665899628200553
1033	Lao	2PP	no	no	yes	yes	no	multi-party	no	first	104	restricted	0.185216719277482	Audible	Tai-Kadai	FALSE	931	O	0.9	open	FALSE	-1.89711998488588	-0.362905493689368	0.22314355131421	-0.425891144185501	-0.792246782040526
1034	Lao	other	no	no	no	no	yes	multi-party	no	first	104	open	0.185216719277482	Audible	Tai-Kadai	FALSE	932	R2	0.941176470588235	restricted	FALSE	1.46633706879343	0.0606246218164348	-1.73460105538811	-0.352992086931771	0.579971519508917
1035	Lao	other	no	no	no	yes	yes	multi-party	no	first	104	restricted	0.185216719277482	Audible	Tai-Kadai	FALSE	933	R2	1	restricted	FALSE	1.54044504094715	0.34484048629173	-2.07944154167984	0.0745289845973343	0.665899628200553
1037	Lao	1PP	no	no	no	no	yes	multi-party	yes	first	104	restricted	0.185216719277482	Audible	Tai-Kadai	FALSE	935	R1	0.928571428571429	restricted	FALSE	0.405465108108164	1.02961941718116	-1.94591014905531	0.271827693149503	-0.229962934984982
1038	Lao	other	no	no	no	yes	yes	multi-party	yes	first	104	restricted	0.185216719277482	Audible	Tai-Kadai	FALSE	936	R1	0.789473684210526	restricted	FALSE	0.133531392624523	0.23638877806423	-0.998528830111127	-0.217393179070161	0.0512077032514333
1039	Lao	other	no	no	yes	yes	yes	multi-party	yes	first	104	restricted	0.185216719277482	Audible	Tai-Kadai	FALSE	937	O	0.928571428571429	open	FALSE	-1.46633706879343	-0.133531392624523	-0.0741079721537218	-0.583767307518618	-0.792246782040526
1040	Lao	other	no	no	no	yes	yes	multi-party	no	first	104	open	0.185216719277482	Audible	Tai-Kadai	FALSE	938	R1	0.722222222222222	restricted	FALSE	-0.587786664902119	-0.154150679827258	-0.287682072451781	0.600245755008535	0.746996209709446
1041	Lao	2PP	overlap	no	no	NA	yes	multi-party	no	first	105	NA	0.185216719277482	Audible	Tai-Kadai	FALSE	962	O	1	open	TRUE	-1.54044504094715	-0.194156014440958	0	-0.583767307518618	-0.792246782040526
1042	Lao	other	no	no	no	yes	yes	multi-party	yes	first	105	open	0.185216719277482	Audible	Tai-Kadai	FALSE	963	R1	0.6875	restricted	FALSE	-0.405465108108164	-0.446287102628419	-0.0645385211375712	-0.425891144185501	0.286416394714934
1043	Lao	other	no	no	no	yes	yes	multi-party	no	first	105	restricted	0.185216719277482	Audible	Tai-Kadai	FALSE	964	R1	0.909090909090909	restricted	FALSE	-0.318453731118535	1.24521576285999	-1.79175946922805	1.41865885913327	0.0512077032514333
1050	Lao	other	no	no	no	yes	yes	multi-party	yes	first	105	restricted	0.185216719277482	Audible	Tai-Kadai	FALSE	971	R1	0.859375	restricted	FALSE	-0.826678573184468	1.02338886743052	-1.38629436111989	1.37640662227933	-0.0825386683107729
1051	Lao	2PP	no	no	no	no	no	multi-party	no	first	105	restricted	0.185216719277482	Audible	Tai-Kadai	FALSE	953	R1	0.6	restricted	FALSE	-0.916290731874155	-0.713766467762681	0.377294231141468	0.0745289845973343	0.665899628200553
1052	Lao	other	no	no	no	yes	yes	multi-party	no	first	105	restricted	0.185216719277482	Audible	Tai-Kadai	FALSE	954	R2	1	restricted	FALSE	1.54044504094715	0.424883193965266	-2.15948424935337	0.176548462372813	0.665899628200553
1053	Lao	other	no	no	no	yes	yes	multi-party	yes	first	105	restricted	0.185216719277482	Audible	Tai-Kadai	FALSE	955	R2	1	restricted	FALSE	2.26868354131836	-3.46573590279973	1.09861228866811	-2.59351298175464	1.56687395515656
1054	Lao	other	no	no	no	yes	yes	multi-party	yes	first	105	restricted	0.185216719277482	Audible	Tai-Kadai	FALSE	956	R2	1	restricted	FALSE	2.36712361413162	-3.55534806148941	1.09861228866811	-2.59351298175464	1.69502877125123
1055	Lao	other	no	no	no	yes	yes	multi-party	yes	first	105	restricted	0.185216719277482	Audible	Tai-Kadai	FALSE	957	R2	1	restricted	FALSE	1.73460105538811	-2.99573227355399	1.09861228866811	-2.59351298175464	0.8966748487874
1056	Lao	other	overlap	no	no	yes	no	multi-party	yes	first	105	restricted	0.185216719277482	Audible	Tai-Kadai	FALSE	958	R2	0	restricted	TRUE	0	-0.693147180559945	0	-2.59351298175464	-1.34384604603547
1057	Lao	other	no	no	no	no	no	multi-party	yes	first	105	restricted	0.185216719277482	Audible	Tai-Kadai	FALSE	959	R1	0.848484848484849	restricted	FALSE	-0.857450231851222	-1.01693425765384	0.663294217410264	-0.352992086931771	0.665899628200553
1059	Lao	other	no	no	no	yes	no	multi-party	yes	first	105	restricted	0.185216719277482	Audible	Tai-Kadai	FALSE	961	R2	1	restricted	FALSE	2.07944154167984	-3.29583686600433	1.09861228866811	-2.59351298175464	1.3241959203165
1060	Lao	1PP	no	no	no	yes	yes	multi-party	no	first	157	NA	0.185216719277482	Audible	Tai-Kadai	FALSE	1209	R1	0.75	restricted	FALSE	-1.15267950993839	-0.0408219945202552	-0.233614851181505	0.0745289845973343	-0.229962934984982
1061	Lao	1PP	no	yes	no	yes	no	multi-party	no	first	157	restricted	0.185216719277482	Audible	Tai-Kadai	FALSE	1210	R2	1	restricted	FALSE	0.693147180559945	0.93826963859293	-2.03688192726104	0.0206798234759127	-0.229962934984982
1062	Lao	1PP	no	no	no	yes	yes	multi-party	no	first	157	restricted	0.185216719277482	Audible	Tai-Kadai	FALSE	1211	R1	0.91304347826087	restricted	FALSE	0.559615787935423	0.737598943130779	-1.74919985480926	0.0206798234759127	-0.0825386683107729
1063	Lao	1PP	no	yes	yes	yes	no	dyadic	no	first	157	restricted	0.185216719277482	Audible	Tai-Kadai	FALSE	1212	O	0.291666666666667	open	FALSE	-1.73460105538811	0.182321556793955	-0.344840486291729	0.0745289845973343	-0.792246782040526
1064	Lao	1PP	overlap	no	no	yes	yes	multi-party	no	first	157	open	0.185216719277482	Audible	Tai-Kadai	FALSE	1213	O	0.176470588235294	open	TRUE	-1.73460105538811	-0.356674943938732	0.194156014440957	-0.583767307518618	-0.792246782040526
1065	Lao	other	overlap	no	yes	NA	yes	multi-party	no	first	157	open	0.185216719277482	Audible	Tai-Kadai	FALSE	1214	O	0	open	TRUE	1.09861228866811	-1.38629436111989	0	-2.59351298175464	-0.792246782040526
1067	Lao	1PP	no	yes	yes	NA	no	multi-party	no	first	157	restricted	0.185216719277482	Audible	Tai-Kadai	FALSE	1192	R1	0.75	restricted	FALSE	-0.693147180559945	0.980829253011726	-1.38629436111989	0.0745289845973343	-0.792246782040526
1068	Lao	1PP	overlap	no	no	yes	yes	multi-party	yes	first	157	restricted	0.185216719277482	Audible	Tai-Kadai	FALSE	1193	O	0.735294117647059	open	TRUE	-1.38629436111989	0.818310323513951	-1.04145387482816	0.524881288810584	-0.792246782040526
1070	Lao	other	no	no	no	no	no	multi-party	no	first	157	restricted	0.185216719277482	Audible	Tai-Kadai	FALSE	1195	R1	0	restricted	FALSE	2.07944154167984	-2.19722457733622	0	-2.59351298175464	0.0512077032514333
1071	Lao	1PP	overlap	no	no	yes	yes	multi-party	no	first	157	restricted	0.185216719277482	Audible	Tai-Kadai	FALSE	1196	O	0.904761904761905	open	TRUE	-0.287682072451781	1.09861228866811	-1.65822807660353	-0.0934513998983739	-0.792246782040526
1072	Lao	other	no	no	no	yes	yes	multi-party	no	first	157	open	0.185216719277482	Audible	Tai-Kadai	FALSE	1197	R2	1	restricted	FALSE	1.73460105538811	-0.22314355131421	-1.67397643357167	-0.425891144185501	0.8966748487874
1073	Lao	other	overlap	no	no	NA	yes	multi-party	yes	first	157	restricted	0.185216719277482	Audible	Tai-Kadai	FALSE	1198	O	0.916666666666667	open	TRUE	0.810930216216329	-0.0800427076735364	-1.09861228866811	-0.761067428434225	0.173600133486931
1077	Lao	other	no	NA	NA	NA	NA	multi-party	no	first	157	restricted	0.185216719277482	Audible	Tai-Kadai	FALSE	1202	R1	0.75	restricted	FALSE	-1.20397280432594	-0.693147180559945	0.430782916092454	-0.669695416210254	-0.229962934984982
1078	Lao	other	no	yes	no	NA	no	multi-party	no	first	157	restricted	0.185216719277482	Audible	Tai-Kadai	FALSE	1203	R1	0.923076923076923	restricted	FALSE	0.405465108108164	0.262364264467491	-1.17865499634165	-0.669695416210254	-0.229962934984982
1079	Lao	1PP	no	no	no	yes	yes	multi-party	no	first	157	restricted	0.185216719277482	Audible	Tai-Kadai	FALSE	1204	O	0.266666666666667	open	FALSE	-1.6094379124341	-0.492476485097794	0.310154928303839	-0.858620069545879	-0.792246782040526
1081	Lao	other	no	no	no	yes	yes	multi-party	no	first	157	restricted	0.185216719277482	Audible	Tai-Kadai	FALSE	1206	R2	1	restricted	FALSE	1.89711998488588	-3.13549421592915	1.09861228866811	-2.59351298175464	1.09557521528315
1082	Lao	other	no	no	no	no	no	multi-party	no	first	157	restricted	0.185216719277482	Audible	Tai-Kadai	FALSE	1207	R2	0.714285714285714	restricted	FALSE	-0.664976303593249	-1.02585293438568	0.610909082322973	-0.217393179070161	0.966066834335404
1083	Lao	other	no	no	no	yes	no	multi-party	yes	first	157	restricted	0.185216719277482	Audible	Tai-Kadai	FALSE	1208	R1	1	restricted	FALSE	-0.650587566141149	-3.55534806148941	3.13549421592915	-2.59351298175464	0.488599507284946
1084	Lao	other	noise	no	no	no	no	multi-party	no	first	159	NA	0.185216719277482	Audible	Tai-Kadai	FALSE	1219	O	0	open	TRUE	-1.6094379124341	-0.182321556793955	0	-0.502670726009725	-0.792246782040526
1085	Lao	1PP	no	no	yes	no	no	multi-party	no	first	159	open	0.185216719277482	Audible	Tai-Kadai	FALSE	1222	O	0	open	FALSE	-1.73460105538811	-0.162518929497775	0	-0.352992086931771	-0.792246782040526
1087	Lao	other	no	no	no	no	yes	multi-party	no	first	159	restricted	0.185216719277482	Audible	Tai-Kadai	FALSE	1229	R2	1	restricted	FALSE	3.63758615972639	-0.619039208406224	-3.04452243772342	-0.0934513998983739	1.9215348995398
1088	Lao	other	no	yes	yes	NA	no	multi-party	yes	first	159	restricted	0.185216719277482	Audible	Tai-Kadai	FALSE	1218	R1	0.939393939393939	restricted	FALSE	-0.22314355131421	1.29928298413026	-1.88706964903238	0.4856693687923	-0.579530163693602
1089	Lao	other	noise	no	no	no	no	multi-party	no	first	159	restricted	0.185216719277482	Audible	Tai-Kadai	FALSE	1220	O	0.954545454545455	open	TRUE	-0.287682072451781	1.145132304303	-1.70474809223843	-0.035257471025913	-0.792246782040526
1091	Lao	2PP	overlap	no	no	no	yes	multi-party	no	first	159	restricted	0.185216719277482	Audible	Tai-Kadai	FALSE	1223	O	0	open	TRUE	1.09861228866811	-1.38629436111989	0	-2.59351298175464	-0.792246782040526
1094	Lao	2PP	overlap	no	yes	no	no	multi-party	no	first	159	restricted	0.185216719277482	Audible	Tai-Kadai	FALSE	1227	R2	0.277777777777778	restricted	TRUE	-0.182321556793955	-0.606135803570316	0	-0.283600101383767	0.746996209709446
1096	Lao	1PP	no	NA	NA	yes	NA	multi-party	no	first	159	restricted	0.185216719277482	Audible	Tai-Kadai	FALSE	1230	R1	0.775862068965517	restricted	FALSE	-1.87180217690159	0.2537805207761	-0.396881364416773	1.24167569633978	-0.229962934984982
1097	Lao	other	no	no	no	no	no	multi-party	yes	first	159	restricted	0.185216719277482	Audible	Tai-Kadai	FALSE	1231	R1	0.923076923076923	restricted	FALSE	0.810930216216329	1.09861228866811	-2.27726728500976	0.706388369946685	0.173600133486931
1099	Lao	other	overlap	no	yes	no	no	multi-party	yes	first	159	restricted	0.185216719277482	Audible	Tai-Kadai	FALSE	1232	O	1	open	TRUE	-0.287682072451781	-1.94591014905531	1.38629436111989	-2.59351298175464	-0.792246782040526
1102	Lao	other	overlap	NA	NA	NA	NA	multi-party	no	first	159	restricted	0.185216719277482	Audible	Tai-Kadai	FALSE	1235	O	0.766666666666667	open	TRUE	-1.09861228866811	0.916290731874155	-1.20397280432594	0.361202380721499	-0.792246782040526
1103	Lao	2PP	no	no	yes	no	no	multi-party	yes	first	159	open	0.185216719277482	Audible	Tai-Kadai	FALSE	1236	O	0.9375	open	FALSE	-2.36712361413162	-2.4567357728213	2.36712361413162	-2.0419137177597	-0.792246782040526
1106	Lao	other	overlap	no	no	no	no	multi-party	no	first	159	restricted	0.185216719277482	Audible	Tai-Kadai	FALSE	1239	O	0	open	TRUE	1.09861228866811	-1.38629436111989	0	-2.59351298175464	-0.792246782040526
1107	Lao	other	no	no	no	no	yes	multi-party	no	first	161	NA	0.185216719277482	Audible	Tai-Kadai	FALSE	1266	R2	0.958333333333333	restricted	FALSE	1.20397280432594	0.613104472886409	-2.07944154167984	0.0745289845973343	0.286416394714934
1109	Lao	other	no	no	no	no	no	multi-party	no	first	161	restricted	0.185216719277482	Audible	Tai-Kadai	FALSE	1268	R1	0.88	restricted	FALSE	0.133531392624523	0.510825623765991	-1.27296567581289	0.126440317871813	0.0512077032514333
1110	Lao	other	no	no	yes	no	no	multi-party	no	first	161	restricted	0.185216719277482	Audible	Tai-Kadai	FALSE	1269	R2	1	restricted	FALSE	1.73460105538811	-0.287682072451781	-1.6094379124341	-0.502670726009725	0.8966748487874
1111	Lao	1PP	no	no	no	no	yes	multi-party	no	first	161	restricted	0.185216719277482	Audible	Tai-Kadai	FALSE	1270	O	1	open	FALSE	-0.287682072451781	0.693147180559945	-1.25276296849537	-0.583767307518618	-0.792246782040526
1112	Lao	other	no	no	yes	yes	no	dyadic	no	first	161	open	0.185216719277482	Audible	Tai-Kadai	FALSE	1271	R2	0.96969696969697	restricted	FALSE	1.54044504094715	0.663294217410264	-2.39789527279837	0.4856693687923	0.665899628200553
1113	Lao	other	no	no	yes	yes	no	dyadic	no	first	161	NA	0.185216719277482	Audible	Tai-Kadai	FALSE	1256	O	0.714285714285714	open	FALSE	-2.4567357728213	-0.45953232937844	0.377294231141468	0.0745289845973343	-0.792246782040526
1114	Lao	other	no	no	no	yes	no	multi-party	yes	first	161	open	0.185216719277482	Audible	Tai-Kadai	FALSE	1257	R2	0.631578947368421	restricted	FALSE	-0.45953232937844	-1.23676262714893	0.747214401830221	-1.07606680223224	0.488599507284946
1115	Lao	other	no	no	no	yes	yes	multi-party	no	first	161	restricted	0.185216719277482	Audible	Tai-Kadai	FALSE	1258	R1	0.666666666666667	restricted	FALSE	-1.38629436111989	-0.628608659422374	0.405465108108164	-0.425891144185501	-0.229962934984982
1116	Lao	1PP	no	no	no	no	yes	multi-party	no	first	161	restricted	0.185216719277482	Audible	Tai-Kadai	FALSE	1259	O	0.533333333333333	open	FALSE	-1.6094379124341	-0.944461608840851	0.762140052046897	-1.33220560402994	-0.792246782040526
1117	Lao	other	no	no	no	yes	no	multi-party	no	first	161	open	0.185216719277482	Audible	Tai-Kadai	FALSE	1260	R1	0.80952380952381	restricted	FALSE	0	0.271933715483642	-0.965080896043587	-0.0934513998983739	0.0512077032514333
1119	Lao	other	no	no	no	yes	yes	multi-party	no	first	161	restricted	0.185216719277482	Audible	Tai-Kadai	FALSE	1262	R2	0.947368421052632	restricted	FALSE	2.23359222150709	-0.489548225318706	-1.84582669049833	-0.217393179070161	1.52149462886867
1120	Lao	other	no	no	yes	yes	no	multi-party	no	first	161	restricted	0.185216719277482	Audible	Tai-Kadai	FALSE	1263	R2	0.705882352941177	restricted	FALSE	-0.194156014440958	-1.41908418394288	0.818310323513951	-0.502670726009725	1.52149462886867
1121	Lao	other	overlap	no	no	no	no	multi-party	yes	first	161	restricted	0.185216719277482	Audible	Tai-Kadai	FALSE	1264	R2	1	restricted	TRUE	0.356674943938732	-2.83321334405622	1.94591014905531	-2.59351298175464	0.286416394714934
1122	Lao	other	no	no	no	yes	yes	multi-party	no	first	161	restricted	0.185216719277482	Audible	Tai-Kadai	FALSE	1265	R2	0	restricted	FALSE	3.25809653802148	-3.29583686600433	0	-2.59351298175464	1.42621539809198
1123	Lao	other	no	no	no	yes	yes	multi-party	yes	first	160	NA	0.185216719277482	Audible	Tai-Kadai	FALSE	1243	R2	1	restricted	FALSE	1.79175946922805	0.389464766761723	-2.33537491581704	0.403895700187915	0.966066834335404
1124	Lao	other	no	no	no	yes	no	multi-party	no	first	160	restricted	0.185216719277482	Audible	Tai-Kadai	FALSE	1247	R2	1	restricted	FALSE	2.77258872223978	-0.268263986594679	-2.56494935746154	-0.669695416210254	0.82377579153367
1125	Lao	2PP	no	no	no	no	yes	multi-party	no	first	160	restricted	0.185216719277482	Audible	Tai-Kadai	FALSE	1248	R2	0.833333333333333	restricted	FALSE	0.470003629245736	-0.773189888233482	-0.182321556793955	-0.761067428434225	0.82377579153367
1127	Lao	other	no	no	no	yes	no	multi-party	yes	first	160	restricted	0.185216719277482	Audible	Tai-Kadai	FALSE	1250	R1	0.666666666666667	restricted	FALSE	0.305381649551182	-0.606135803570316	-0.251314428280906	-0.283600101383767	1.03227375664901
1128	Lao	2PP	no	no	no	yes	yes	multi-party	yes	first	160	restricted	0.185216719277482	Audible	Tai-Kadai	FALSE	1251	R2	1	restricted	FALSE	1.6094379124341	0.0540672212702758	-1.84582669049833	-0.217393179070161	0.746996209709446
1129	Lao	1PP	no	no	no	no	yes	multi-party	no	first	160	restricted	0.185216719277482	Audible	Tai-Kadai	FALSE	1252	R1	0.833333333333333	restricted	FALSE	0.762140052046897	0.310154928303839	-1.45528723260684	0.361202380721499	0.746996209709446
1130	Lao	1PP	noise	no	no	yes	no	multi-party	no	first	160	restricted	0.185216719277482	Audible	Tai-Kadai	FALSE	1253	R2	1	restricted	TRUE	1.94591014905531	-0.133531392624523	-1.94591014905531	-1.33220560402994	-0.0825386683107729
1131	Lao	other	no	no	yes	yes	no	multi-party	no	first	160	restricted	0.185216719277482	Audible	Tai-Kadai	FALSE	1254	O	0.285714285714286	open	FALSE	-1.20397280432594	0.0741079721537218	-0.336472236621213	-0.583767307518618	-0.792246782040526
1132	Lao	other	no	no	no	no	no	multi-party	no	first	160	open	0.185216719277482	Audible	Tai-Kadai	FALSE	1255	R2	1	restricted	FALSE	1.94591014905531	-0.287682072451781	-1.79175946922805	-1.47962987070415	-0.0825386683107729
1133	Lao	1PP	no	no	no	no	no	multi-party	no	first	160	restricted	0.185216719277482	Audible	Tai-Kadai	FALSE	1240	O	0.666666666666667	open	FALSE	-1.54044504094715	-0.125163142954006	-0.0689928714869514	-0.502670726009725	-0.792246782040526
1134	Lao	other	overlap	no	yes	no	no	multi-party	no	first	160	open	0.185216719277482	Audible	Tai-Kadai	FALSE	1241	R2	0.944444444444444	restricted	TRUE	1.54044504094715	0.0571584138399486	-1.79175946922805	-0.283600101383767	0.665899628200553
1135	Lao	other	no	no	no	yes	yes	multi-party	no	first	160	restricted	0.185216719277482	Audible	Tai-Kadai	FALSE	1242	R1	0.882352941176471	restricted	FALSE	-0.405465108108164	0.125163142954006	-0.635988766719997	-0.352992086931771	-0.229962934984982
1136	Lao	other	no	yes	yes	no	no	multi-party	no	first	160	restricted	0.185216719277482	Audible	Tai-Kadai	FALSE	1244	O	0.5	open	FALSE	-0.693147180559945	0.287682072451781	-0.693147180559945	-0.761067428434225	-0.792246782040526
1137	Lao	other	NA	yes	no	no	no	multi-party	no	first	160	open	0.185216719277482	Audible	Tai-Kadai	FALSE	1245	O	0	open	NA	-1.54044504094715	-0.194156014440958	0	-0.583767307518618	-0.792246782040526
1139	Lao	1PP	no	yes	yes	no	yes	multi-party	no	first	158	NA	0.185216719277482	Audible	Tai-Kadai	FALSE	1216	R1	0.888888888888889	restricted	FALSE	0.559615787935423	0.897941593205959	-1.90954250488444	0.224974495042235	-0.0825386683107729
1140	Lao	other	noise	no	yes	NA	no	multi-party	no	first	158	restricted	0.185216719277482	Audible	Tai-Kadai	FALSE	1217	O	0.176470588235294	open	TRUE	-1.73460105538811	-0.356674943938732	0.194156014440957	-0.583767307518618	-0.792246782040526
1141	Lao	other	no	no	no	yes	yes	dyadic	no	first	102	NA	0.185216719277482	Audible	Tai-Kadai	FALSE	900	R2	0.78125	restricted	FALSE	-0.762140052046897	0.374693449441411	-0.757685701697516	0.445361835532061	-0.0825386683107729
1142	Lao	other	no	no	no	yes	yes	dyadic	yes	first	102	restricted	0.185216719277482	Audible	Tai-Kadai	FALSE	897	R2	1	restricted	FALSE	1.55059741241117	-3.68887945411394	1.94591014905531	-2.59351298175464	1.73533630451147
1143	Lao	other	no	no	no	yes	yes	dyadic	no	first	102	restricted	0.185216719277482	Audible	Tai-Kadai	FALSE	905	R2	1	restricted	FALSE	1.09861228866811	1.04145387482816	-2.42774823594805	0.524881288810584	0.173600133486931
1144	Lao	other	no	no	no	yes	yes	dyadic	no	first	102	restricted	0.185216719277482	Audible	Tai-Kadai	FALSE	906	R2	0.931034482758621	restricted	FALSE	1.89711998488588	0.231801614057324	-2.26868354131836	0.317207019437389	1.09557521528315
1145	Lao	other	no	no	no	yes	yes	dyadic	no	first	102	restricted	0.185216719277482	Audible	Tai-Kadai	FALSE	895	R2	1	restricted	FALSE	2.484906649788	0.268263986594679	-2.83321334405622	-0.352992086931771	0.488599507284946
1147	Lao	other	no	no	no	yes	yes	dyadic	NA	first	102	restricted	0.185216719277482	Audible	Tai-Kadai	FALSE	898	R2	0.956521739130435	restricted	FALSE	0.405465108108164	0.832909122935104	-1.74919985480926	0.0206798234759127	-0.229962934984982
1149	Lao	other	no	no	no	yes	yes	dyadic	no	first	102	restricted	0.185216719277482	Audible	Tai-Kadai	FALSE	901	R2	0.769230769230769	restricted	FALSE	-0.154150679827258	0	-0.619039208406224	0.706388369946685	0.966066834335404
1150	Lao	1PP	no	no	no	yes	yes	dyadic	no	first	102	restricted	0.185216719277482	Audible	Tai-Kadai	FALSE	902	R1	0.733333333333333	restricted	FALSE	-2.01490302054226	-0.307484699747961	0.182321556793955	0.126440317871813	-0.579530163693602
1151	Lao	other	no	no	no	yes	yes	dyadic	yes	first	102	restricted	0.185216719277482	Audible	Tai-Kadai	FALSE	903	R2	0.918918918918919	restricted	FALSE	2.07944154167984	0.315081046639895	-2.51230562397611	0.636501271951081	1.3241959203165
1152	Lao	other	no	no	no	yes	yes	dyadic	yes	first	102	restricted	0.185216719277482	Audible	Tai-Kadai	FALSE	904	R2	0.844827586206897	restricted	FALSE	0	0.969400557188103	-1.66254773774805	1.24167569633978	0.391046866173292
1153	Lao	other	no	no	no	yes	yes	dyadic	no	first	154	NA	0.185216719277482	Audible	Tai-Kadai	FALSE	1165	R2	0.912280701754386	restricted	FALSE	0.980829253011726	0.952008814476234	-2.2512917986065	1.21794448630004	0.82377579153367
1154	Lao	other	no	no	no	yes	yes	dyadic	no	first	154	restricted	0.185216719277482	Audible	Tai-Kadai	FALSE	1166	R2	0.777777777777778	restricted	FALSE	0.510825623765991	0.117783035656383	-1.09861228866811	0.224974495042235	0.746996209709446
1155	Lao	other	no	no	no	yes	yes	dyadic	no	first	154	restricted	0.185216719277482	Audible	Tai-Kadai	FALSE	1167	R2	0.84	restricted	FALSE	0	-0.246860077931526	-0.446287102628419	0.126440317871813	0.82377579153367
1156	Lao	other	no	no	no	yes	yes	dyadic	no	first	154	restricted	0.185216719277482	Audible	Tai-Kadai	FALSE	1163	R2	0.615384615384615	restricted	FALSE	-0.287682072451781	-0.479573080261886	-0.0800427076735364	-0.669695416210254	0.173600133486931
1158	Lao	other	no	no	no	NA	yes	multi-party	no	first	152	NA	0.185216719277482	Audible	Tai-Kadai	FALSE	1141	R2	0.966666666666667	restricted	FALSE	0.693147180559945	1.20397280432594	-2.30258509299405	0.361202380721499	-0.229962934984982
1159	Lao	other	no	no	no	NA	no	multi-party	yes	first	152	restricted	0.185216719277482	Audible	Tai-Kadai	FALSE	1142	R1	0.931034482758621	restricted	FALSE	1.25276296849537	0.476924072090309	-1.98100146886658	0.317207019437389	0.665899628200553
1160	Lao	1PP	overlap	NA	NA	NA	NA	multi-party	no	first	152	restricted	0.185216719277482	Audible	Tai-Kadai	FALSE	1143	O	0.625	open	TRUE	-1.29928298413026	0.133531392624523	-0.374693449441411	-0.425891144185501	-0.792246782040526
1161	Lao	other	overlap	no	no	NA	no	multi-party	no	first	152	open	0.185216719277482	Audible	Tai-Kadai	FALSE	1144	R2	0.9375	restricted	TRUE	1.54044504094715	0.63252255874351	-2.36712361413162	0.445361835532061	0.665899628200553
1162	Lao	other	no	NA	NA	no	NA	multi-party	no	first	152	restricted	0.185216719277482	Audible	Tai-Kadai	FALSE	1145	R2	0.962962962962963	restricted	FALSE	1.29928298413026	0.65677953638907	-2.19722457733622	0.224974495042235	0.391046866173292
1163	Lao	1PP	overlap	no	no	yes	yes	multi-party	no	first	152	restricted	0.185216719277482	Audible	Tai-Kadai	FALSE	1146	R2	1	restricted	TRUE	1.46633706879343	0.171850256926659	-1.84582669049833	-0.217393179070161	0.579971519508917
1164	Lao	2PP	no	no	no	yes	yes	multi-party	no	first	152	restricted	0.185216719277482	Audible	Tai-Kadai	FALSE	1147	R2	0.9	restricted	FALSE	-1.09861228866811	-1.38629436111989	1.09861228866811	-0.963250541004236	0.286416394714934
1166	Lao	1PP	overlap	no	yes	yes	no	multi-party	no	first	156	NA	0.185216719277482	Audible	Tai-Kadai	FALSE	1177	O	0.523809523809524	open	TRUE	-1.20397280432594	0.479573080261886	-0.741937344729377	-0.0934513998983739	-0.792246782040526
1167	Lao	1PP	no	no	no	yes	yes	multi-party	no	first	156	open	0.185216719277482	Audible	Tai-Kadai	FALSE	1178	R2	1	restricted	FALSE	0.980829253011726	0.492476485097794	-1.79175946922805	-0.283600101383767	0.0512077032514333
1168	Lao	2PP	no	no	no	yes	no	multi-party	no	first	156	restricted	0.185216719277482	Audible	Tai-Kadai	FALSE	1179	R2	0.966666666666667	restricted	FALSE	2.23359222150709	-0.0327898228229908	-2.30258509299405	0.361202380721499	1.52149462886867
1169	Lao	1PP	no	no	no	yes	no	multi-party	no	first	156	restricted	0.185216719277482	Audible	Tai-Kadai	FALSE	1180	R2	0.8	restricted	FALSE	0.287682072451781	-0.336472236621213	-0.510825623765991	-0.963250541004236	0.0512077032514333
1171	Lao	other	no	no	no	no	yes	multi-party	no	first	156	restricted	0.185216719277482	Audible	Tai-Kadai	FALSE	1182	R2	0.953846153846154	restricted	FALSE	1.73460105538811	1.17865499634165	-3.07577498122753	1.39768741543567	0.8966748487874
1172	Lao	other	no	no	no	yes	yes	multi-party	no	first	156	restricted	0.185216719277482	Audible	Tai-Kadai	FALSE	1183	R2	1	restricted	FALSE	1.54044504094715	0.0571584138399486	-1.79175946922805	-0.283600101383767	0.665899628200553
1175	Lao	2PP	no	no	no	yes	yes	multi-party	no	first	156	restricted	0.185216719277482	Audible	Tai-Kadai	FALSE	1186	R2	1	restricted	FALSE	1.46633706879343	0.171850256926659	-1.84582669049833	-0.217393179070161	0.579971519508917
1176	Lao	other	no	no	no	yes	yes	multi-party	yes	first	156	restricted	0.185216719277482	Audible	Tai-Kadai	FALSE	1187	R1	0.6	restricted	FALSE	-1.44691898293633	0.174353387144778	-0.385662480811985	0.126440317871813	-0.579530163693602
1177	Lao	other	no	no	no	no	yes	multi-party	no	first	156	restricted	0.185216719277482	Audible	Tai-Kadai	FALSE	1188	R2	0.692307692307692	restricted	FALSE	-1.34373474670109	0.296265816143172	-0.528067430200497	0.706388369946685	-0.229962934984982
1179	Lao	other	no	no	no	yes	yes	multi-party	no	first	156	restricted	0.185216719277482	Audible	Tai-Kadai	FALSE	1190	R2	1	restricted	FALSE	1.09861228866811	0.154150679827258	-1.54044504094715	-0.583767307518618	0.173600133486931
1180	Lao	other	no	no	no	yes	yes	multi-party	no	first	156	restricted	0.185216719277482	Audible	Tai-Kadai	FALSE	1191	O	0	open	FALSE	-1.99243016469021	-0.127833371509885	0	-0.035257471025913	-0.792246782040526
1181	Lao	other	no	no	yes	yes	no	multi-party	no	first	155	NA	0.185216719277482	Audible	Tai-Kadai	FALSE	1168	R2	1	restricted	FALSE	1.20397280432594	0.570544858467613	-2.03688192726104	0.0206798234759127	0.286416394714934
1182	Lao	other	no	no	no	no	no	multi-party	no	first	155	restricted	0.185216719277482	Audible	Tai-Kadai	FALSE	1169	R2	0.730769230769231	restricted	FALSE	0.194156014440957	-0.175890666463664	-0.619039208406224	0.176548462372813	0.8966748487874
1183	Lao	other	no	no	no	no	no	multi-party	no	first	155	restricted	0.185216719277482	Audible	Tai-Kadai	FALSE	1170	R2	0.833333333333333	restricted	FALSE	0.405465108108164	0.470003629245736	-1.38629436111989	0.0745289845973343	0.173600133486931
1184	Lao	other	no	no	no	no	yes	multi-party	no	first	155	restricted	0.185216719277482	Audible	Tai-Kadai	FALSE	1171	R1	0.878787878787879	restricted	FALSE	0	0.405465108108164	-1.09861228866811	0.4856693687923	0.391046866173292
1185	Lao	other	no	no	no	no	yes	multi-party	no	first	155	restricted	0.185216719277482	Audible	Tai-Kadai	FALSE	1172	R1	0.641025641025641	restricted	FALSE	-0.2578291093021	0	-0.572519192771331	0.706388369946685	0.8966748487874
1187	Lao	other	no	no	no	no	yes	multi-party	no	first	155	restricted	0.185216719277482	Audible	Tai-Kadai	FALSE	1174	R1	0.852941176470588	restricted	FALSE	-0.693147180559945	0.0298529631496811	-0.435318071257845	0.524881288810584	0.391046866173292
1188	Lao	1PP	no	no	no	no	no	multi-party	no	first	155	restricted	0.185216719277482	Audible	Tai-Kadai	FALSE	1175	R2	0.956521739130435	restricted	FALSE	1.09861228866811	0.650587566141149	-2.03688192726104	0.0206798234759127	0.173600133486931
1189	Lao	2PP	no	no	no	no	no	multi-party	no	first	155	restricted	0.185216719277482	Audible	Tai-Kadai	FALSE	1176	R2	1	restricted	FALSE	1.09861228866811	-0.287682072451781	-1.09861228866811	-0.761067428434225	0.488599507284946
1190	Lao	other	no	no	no	no	no	multi-party	no	first	103	NA	0.185216719277482	Audible	Tai-Kadai	FALSE	909	R2	0.875	restricted	FALSE	1.01160091167848	-0.628608659422374	-0.693147180559945	-1.19845923246774	0.391046866173292
1191	Lao	other	no	no	no	no	no	multi-party	no	first	103	restricted	0.185216719277482	Audible	Tai-Kadai	FALSE	911	R1	0.259259259259259	restricted	FALSE	-1.34992671694902	-0.348306694268216	0.117783035656383	0.0745289845973343	-0.0825386683107729
1192	Lao	2PP	no	no	no	yes	yes	multi-party	yes	first	103	restricted	0.185216719277482	Audible	Tai-Kadai	FALSE	913	R2	0.972972972972973	restricted	FALSE	1.73460105538811	0.615185639090233	-2.51230562397611	0.636501271951081	0.8966748487874
1193	Lao	1PP	overlap	no	no	yes	yes	multi-party	no	first	103	restricted	0.185216719277482	Audible	Tai-Kadai	FALSE	914	R2	1	restricted	TRUE	1.89711998488588	-0.496436886313891	-1.54044504094715	-0.583767307518618	1.09557521528315
1195	Lao	other	overlap	no	no	yes	yes	multi-party	no	first	103	restricted	0.185216719277482	Audible	Tai-Kadai	FALSE	916	R2	1	restricted	TRUE	1.84582669049833	0.204794412646013	-2.19722457733622	0.224974495042235	1.03227375664901
1196	Lao	1PP	no	no	no	yes	no	multi-party	no	first	103	restricted	0.185216719277482	Audible	Tai-Kadai	FALSE	917	R1	0.954545454545455	restricted	FALSE	-1.04145387482816	-0.0444517625708338	-0.2578291093021	-0.035257471025913	-0.229962934984982
1197	Lao	other	no	no	no	no	yes	multi-party	no	first	103	restricted	0.185216719277482	Audible	Tai-Kadai	FALSE	918	R1	0.705882352941177	restricted	FALSE	0	0.348306694268216	-1.04145387482816	0.524881288810584	0.488599507284946
1198	Lao	other	overlap	no	no	no	no	multi-party	yes	first	103	restricted	0.185216719277482	Audible	Tai-Kadai	FALSE	919	R2	1	restricted	TRUE	0.980829253011726	0.897941593205959	-2.19722457733622	0.224974495042235	0.0512077032514333
1199	Lao	1PP	no	yes	NA	no	no	multi-party	no	first	103	restricted	0.185216719277482	Audible	Tai-Kadai	FALSE	920	O	0.380952380952381	open	FALSE	-1.46633706879343	0.271933715483642	-0.479573080261886	-0.0934513998983739	-0.792246782040526
1201	Lao	1PP	no	no	NA	no	no	multi-party	no	first	103	restricted	0.185216719277482	Audible	Tai-Kadai	FALSE	922	O	0.894736842105263	open	FALSE	-0.287682072451781	0.998528830111127	-1.55814461804655	-0.217393179070161	-0.792246782040526
1203	Lao	other	no	no	no	no	yes	multi-party	no	first	103	restricted	0.185216719277482	Audible	Tai-Kadai	FALSE	924	R2	1	restricted	FALSE	1.29928298413026	0.579818495252942	-2.12026353620009	0.126440317871813	0.391046866173292
1204	Lao	2PP	no	no	no	no	yes	multi-party	no	first	103	restricted	0.185216719277482	Audible	Tai-Kadai	FALSE	925	R2	0.96	restricted	FALSE	1.46633706879343	0.44628710262842	-2.12026353620009	0.126440317871813	0.579971519508917
1205	Lao	other	no	no	no	no	no	multi-party	yes	first	103	restricted	0.185216719277482	Audible	Tai-Kadai	FALSE	907	R2	1	restricted	FALSE	1.6094379124341	-0.810930216216329	-0.980829253011726	-1.19845923246774	0.746996209709446
1206	Lao	other	no	no	no	yes	no	multi-party	no	first	103	restricted	0.185216719277482	Audible	Tai-Kadai	FALSE	908	R2	0.9	restricted	FALSE	-0.826678573184468	0.265703165733006	-0.628608659422374	0.361202380721499	-0.0825386683107729
1207	Lao	other	no	no	no	no	yes	multi-party	no	first	103	restricted	0.185216719277482	Audible	Tai-Kadai	FALSE	910	O	0.272727272727273	open	FALSE	-1.99243016469021	-0.27443684570176	0.146603474191875	-0.217393179070161	-0.792246782040526
1208	Lao	1PP	no	NA	NA	NA	NA	multi-party	no	first	103	open	0.185216719277482	Audible	Tai-Kadai	FALSE	912	O	0.916666666666667	open	FALSE	-0.287682072451781	0.538996500732687	-1.09861228866811	-0.761067428434225	-0.792246782040526
1210	Lao	other	no	yes	yes	yes	no	multi-party	no	first	153	restricted	0.185216719277482	Audible	Tai-Kadai	FALSE	1150	R2	0.902439024390244	restricted	FALSE	-0.305381649551182	0.217064505237828	-0.769133087537867	0.773045841405957	0.665899628200553
1211	Lao	other	no	yes	yes	no	yes	multi-party	no	first	153	restricted	0.185216719277482	Audible	Tai-Kadai	FALSE	1151	R2	0.708333333333333	restricted	FALSE	0.538996500732687	0.233614851181505	-1.23214368129263	0.0745289845973343	0.488599507284946
1212	Lao	1PP	no	no	no	NA	yes	multi-party	no	first	153	restricted	0.185216719277482	Audible	Tai-Kadai	FALSE	1152	O	0	open	FALSE	-1.46633706879343	-0.207639364778244	0	-0.669695416210254	-0.792246782040526
1213	Lao	2PP	no	no	no	NA	yes	multi-party	no	first	153	open	0.185216719277482	Audible	Tai-Kadai	FALSE	1153	R2	1	restricted	FALSE	0.916290731874155	-0.693147180559945	-0.559615787935423	-1.33220560402994	0.286416394714934
1215	Lao	other	no	no	no	NA	yes	multi-party	no	first	153	restricted	0.185216719277482	Audible	Tai-Kadai	FALSE	1155	R1	0.884615384615385	restricted	FALSE	-1.09861228866811	1.17865499634165	-1.46633706879343	1.09305411334157	-0.579530163693602
1217	Lao	other	overlap	no	yes	NA	no	multi-party	yes	first	153	restricted	0.185216719277482	Audible	Tai-Kadai	FALSE	1157	O	0.583333333333333	open	TRUE	-0.944461608840851	-0.967584026261706	0.63907995928967	-0.217393179070161	0.665899628200553
1219	Lao	other	overlap	no	no	yes	yes	multi-party	no	first	153	restricted	0.185216719277482	Audible	Tai-Kadai	FALSE	1159	O	0	open	TRUE	-0.847297860387204	-0.356674943938732	0	-1.33220560402994	-0.792246782040526
1221	Lao	other	overlap	no	no	yes	yes	multi-party	no	first	153	restricted	0.185216719277482	Audible	Tai-Kadai	FALSE	1161	O	NA	open	TRUE	1.09861228866811	-1.38629436111989	0	-2.59351298175464	-0.792246782040526
1223	LSA	2PP	no	no	no	yes	yes	dyadic	no	first	164	NA	0.856613615064623	Non-Audible	Iso	FALSE	1304	R2	1	restricted	FALSE	-0.405465108108164	-0.916290731874155	0.405465108108164	-1.827100797755	-0.577433862035834
1224	LSA	1PP	no	no	no	yes	yes	dyadic	no	first	164	restricted	0.856613615064623	Non-Audible	Iso	FALSE	1285	O	0.857142857142857	open	FALSE	-0.287682072451781	0	-0.559615787935423	0.583118011142126	0.32027889814727
1226	LSA	1PP	no	yes	no	yes	yes	dyadic	no	first	164	restricted	0.856613615064623	Non-Audible	Iso	FALSE	1287	O	0.777777777777778	open	FALSE	-0.336472236621213	-0.287682072451781	-0.251314428280906	0.988837132866829	1.2662805596695
1229	LSA	1PP	no	yes	no	yes	yes	dyadic	no	first	164	restricted	0.856613615064623	Non-Audible	Iso	FALSE	1290	O	0.25	open	FALSE	-0.693147180559945	-0.693147180559945	0.287682072451781	-0.929388037571901	-0.577433862035834
1235	LSA	other	no	no	no	yes	yes	dyadic	no	first	164	restricted	0.856613615064623	Non-Audible	Iso	FALSE	1296	R2	1	restricted	FALSE	0.916290731874155	-1.02961941718116	-0.22314355131421	0.0166136239503309	2.40530952101913
1239	LSA	other	no	no	no	yes	yes	dyadic	yes	first	164	open	0.856613615064623	Non-Audible	Iso	FALSE	1300	R2	0.8	restricted	FALSE	0	-0.470003629245736	-0.22314355131421	0.0166136239503309	0.8694679974834
1240	LSA	1PP	overlap	yes	no	yes	yes	dyadic	yes	first	164	restricted	0.856613615064623	Non-Audible	Iso	FALSE	1301	O	0.25	open	TRUE	-1.38629436111989	-0.510825623765991	0.287682072451781	-0.929388037571901	-3.44634360618425
1241	LSA	1PP	no	no	no	yes	yes	dyadic	no	first	164	open	0.856613615064623	Non-Audible	Iso	FALSE	1302	O	0.75	open	FALSE	-0.287682072451781	-0.847297860387204	0.287682072451781	-0.929388037571901	0.32027889814727
1242	LSA	2PP	no	no	no	yes	yes	dyadic	no	first	164	open	0.856613615064623	Non-Audible	Iso	FALSE	1303	R2	1	restricted	FALSE	0	-1.38629436111989	0.693147180559945	-4.69601054190343	-0.577433862035834
1243	LSA	other	no	no	no	yes	yes	dyadic	no	first	9	NA	0.856613615064623	Non-Audible	Iso	FALSE	97	R1	0.833333333333333	restricted	FALSE	0	0	-0.693147180559945	0.327495213513022	0.32027889814727
1244	LSA	other	no	no	no	yes	yes	dyadic	no	first	9	restricted	0.856613615064623	Non-Audible	Iso	FALSE	98	R1	0.9	restricted	FALSE	-0.287682072451781	0.356674943938732	-0.916290731874155	1.15564258529996	0.32027889814727
1245	LSA	other	no	no	no	yes	yes	dyadic	no	first	9	restricted	0.856613615064623	Non-Audible	Iso	FALSE	99	R2	1	restricted	FALSE	-0.287682072451781	-0.559615787935423	0	-0.380198938235771	0.32027889814727
1246	LSA	other	overlap	no	no	yes	yes	dyadic	no	first	9	restricted	0.856613615064623	Non-Audible	Iso	FALSE	100	O	1	open	TRUE	0.693147180559945	-0.405465108108164	-0.693147180559945	-1.827100797755	-0.577433862035834
1247	LSA	1PP	no	no	no	yes	yes	dyadic	no	first	9	open	0.856613615064623	Non-Audible	Iso	FALSE	101	R2	1	restricted	FALSE	0.405465108108164	-1.6094379124341	0.693147180559945	-1.827100797755	1.57716214923219
1250	LSA	1PP	no	yes	yes	yes	yes	dyadic	no	first	5	NA	0.856613615064623	Non-Audible	Iso	FALSE	41	O	0.25	open	FALSE	-1.38629436111989	-0.510825623765991	0.287682072451781	-0.929388037571901	-3.44634360618425
1252	LSA	other	no	no	no	yes	yes	dyadic	no	first	5	restricted	0.856613615064623	Non-Audible	Iso	FALSE	46	O	0.833333333333333	open	FALSE	0.405465108108164	0.182321556793955	-1.09861228866811	0.327495213513022	0.32027889814727
1253	LSA	other	no	no	no	yes	yes	dyadic	no	first	5	open	0.856613615064623	Non-Audible	Iso	FALSE	43	O	0.857142857142857	open	FALSE	-1.02961941718116	-1.84582669049833	1.54044504094715	-0.929388037571901	1.2662805596695
1254	LSA	other	no	no	no	yes	yes	dyadic	no	first	5	open	0.856613615064623	Non-Audible	Iso	FALSE	44	O	NA	open	FALSE	1.09861228866811	-1.38629436111989	0	-4.69601054190343	0.32027889814727
1256	LSA	other	no	yes	yes	yes	yes	multi-party	no	first	8	NA	0.856613615064623	Non-Audible	Iso	FALSE	96	R1	1	restricted	FALSE	0	0.405465108108164	-1.09861228866811	0.327495213513022	-0.577433862035834
1257	LSA	other	no	no	no	yes	yes	multi-party	no	first	8	restricted	0.856613615064623	Non-Audible	Iso	FALSE	85	R2	1	restricted	FALSE	-0.693147180559945	-0.810930216216329	0.405465108108164	-0.380198938235771	0.32027889814727
1259	LSA	1PP	no	no	no	yes	yes	multi-party	no	first	8	restricted	0.856613615064623	Non-Audible	Iso	FALSE	87	O	0.727272727272727	open	FALSE	-0.693147180559945	-0.0870113769896298	-0.318453731118535	1.30514517371452	0.8694679974834
1260	LSA	other	overlap	yes	no	yes	no	multi-party	no	first	8	open	0.856613615064623	Non-Audible	Iso	FALSE	88	O	0.555555555555556	open	TRUE	-2.19722457733622	-0.916290731874155	0.810930216216329	-0.380198938235771	-3.44634360618425
1262	LSA	2PP	no	no	no	no	yes	multi-party	no	first	8	restricted	0.856613615064623	Non-Audible	Iso	FALSE	90	O	1	open	FALSE	0	-0.693147180559945	0	-1.827100797755	-0.577433862035834
1263	LSA	1PP	overlap	yes	no	no	yes	multi-party	no	first	8	open	0.856613615064623	Non-Audible	Iso	FALSE	91	O	0	open	TRUE	-1.09861228866811	-0.287682072451781	0	-0.929388037571901	-3.44634360618425
1264	LSA	1PP	overlap	yes	no	no	yes	multi-party	no	first	8	open	0.856613615064623	Non-Audible	Iso	FALSE	92	O	0.333333333333333	open	TRUE	-0.405465108108164	-0.916290731874155	0.405465108108164	-1.827100797755	-0.577433862035834
1265	LSA	other	no	no	no	yes	yes	multi-party	no	first	8	open	0.856613615064623	Non-Audible	Iso	FALSE	93	R2	1	restricted	FALSE	1.09861228866811	0.810930216216329	-2.19722457733622	0.988837132866829	0.32027889814727
1267	LSA	other	no	no	no	yes	yes	multi-party	no	first	8	restricted	0.856613615064623	Non-Audible	Iso	FALSE	95	O	1	open	FALSE	0	0.693147180559945	-1.38629436111989	-0.380198938235771	-3.44634360618425
1268	LSA	other	no	no	no	no	yes	multi-party	no	first	50	NA	0.856613615064623	Non-Audible	Iso	FALSE	310	O	1	open	FALSE	0.182321556793955	-0.78845736036427	0	0.0166136239503309	1.57716214923219
1272	LSA	NA	no	no	no	yes	yes	multi-party	no	first	50	restricted	0.856613615064623	Non-Audible	Iso	FALSE	314	O	1	open	FALSE	0.693147180559945	-1.09861228866811	0	-4.69601054190343	-0.577433862035834
1274	LSA	NA	no	no	no	yes	yes	multi-party	no	first	50	open	0.856613615064623	Non-Audible	Iso	FALSE	295	R2	1	restricted	FALSE	1.09861228866811	-1.38629436111989	0	-4.69601054190343	0.32027889814727
1277	LSA	1PP	no	no	no	yes	yes	multi-party	no	first	50	restricted	0.856613615064623	Non-Audible	Iso	FALSE	298	R2	1	restricted	FALSE	0.693147180559945	0.510825623765991	-1.6094379124341	0.0166136239503309	-0.577433862035834
1280	LSA	other	no	no	no	yes	yes	multi-party	no	first	50	open	0.856613615064623	Non-Audible	Iso	FALSE	301	R1	0.6	restricted	FALSE	0.22314355131421	-0.587786664902119	-0.22314355131421	0.0166136239503309	1.2662805596695
1282	LSA	2PP	no	yes	no	yes	yes	multi-party	no	first	50	restricted	0.856613615064623	Non-Audible	Iso	FALSE	303	O	0.333333333333333	open	FALSE	-0.405465108108164	-0.916290731874155	0.405465108108164	-1.827100797755	-0.577433862035834
1283	LSA	other	no	no	no	yes	yes	multi-party	no	first	50	open	0.856613615064623	Non-Audible	Iso	FALSE	304	R2	1	restricted	FALSE	1.09861228866811	0.22314355131421	-1.6094379124341	0.0166136239503309	0.32027889814727
1288	LSA	2PP	no	no	no	yes	yes	multi-party	no	first	50	restricted	0.856613615064623	Non-Audible	Iso	FALSE	309	R2	0.6	restricted	FALSE	-0.22314355131421	-0.587786664902119	0	0.0166136239503309	0.8694679974834
1289	LSA	1PP	no	no	yes	yes	yes	multi-party	no	first	51	NA	0.856613615064623	Non-Audible	Iso	FALSE	321	O	1	open	FALSE	-0.693147180559945	-0.405465108108164	0	-0.380198938235771	-0.577433862035834
1291	LSA	2PP	no	no	no	yes	yes	multi-party	no	first	51	restricted	0.856613615064623	Non-Audible	Iso	FALSE	323	O	1	open	FALSE	0.916290731874155	-0.559615787935423	-0.693147180559945	-0.380198938235771	1.2662805596695
1292	LSA	2PP	no	no	no	yes	yes	multi-party	no	first	51	open	0.856613615064623	Non-Audible	Iso	FALSE	324	R2	1	restricted	FALSE	0.693147180559945	-0.182321556793955	-0.916290731874155	0.0166136239503309	0.8694679974834
1293	LSA	other	no	no	no	yes	yes	multi-party	no	first	51	restricted	0.856613615064623	Non-Audible	Iso	FALSE	325	R2	1	restricted	FALSE	0.693147180559945	-0.405465108108164	-0.693147180559945	-0.380198938235771	0.8694679974834
1294	LSA	2PP	no	no	no	yes	yes	multi-party	no	first	51	restricted	0.856613615064623	Non-Audible	Iso	FALSE	326	R2	1	restricted	FALSE	-1.09861228866811	-2.07944154167984	1.79175946922805	-4.69601054190343	-0.577433862035834
1295	LSA	other	no	no	no	yes	yes	multi-party	yes	first	51	restricted	0.856613615064623	Non-Audible	Iso	FALSE	327	R2	1	restricted	FALSE	0.510825623765991	-0.980829253011726	0	-0.929388037571901	1.2662805596695
1297	LSA	2PP	no	no	no	yes	yes	multi-party	no	first	51	restricted	0.856613615064623	Non-Audible	Iso	FALSE	329	R2	1	restricted	FALSE	-0.510825623765991	-0.287682072451781	-0.182321556793955	0.327495213513022	0.32027889814727
1299	LSA	1PP	no	no	no	yes	yes	multi-party	no	first	51	restricted	0.856613615064623	Non-Audible	Iso	FALSE	331	R2	0.75	restricted	FALSE	0	-0.980829253011726	0.287682072451781	-0.929388037571901	0.8694679974834
1300	LSA	2PP	no	no	no	yes	yes	multi-party	no	first	51	restricted	0.856613615064623	Non-Audible	Iso	FALSE	315	R2	1	restricted	FALSE	0	-1.09861228866811	0.405465108108164	-1.827100797755	0.32027889814727
1302	LSA	other	no	no	no	yes	yes	multi-party	no	first	51	restricted	0.856613615064623	Non-Audible	Iso	FALSE	317	R2	1	restricted	FALSE	-0.693147180559945	0.287682072451781	-0.693147180559945	-0.380198938235771	-3.44634360618425
1305	LSA	other	no	no	no	yes	yes	multi-party	no	first	51	restricted	0.856613615064623	Non-Audible	Iso	FALSE	320	R1	1	restricted	FALSE	0	-0.826678573184468	0.133531392624523	0.583118011142126	2.04985995317261
1306	LSA	other	no	no	no	yes	yes	multi-party	no	first	62	NA	0.856613615064623	Non-Audible	Iso	FALSE	455	O	0.875	open	FALSE	0	0	-0.693147180559945	0.80019301745344	0.8694679974834
1307	LSA	1PP	no	no	no	yes	yes	multi-party	no	first	62	open	0.856613615064623	Non-Audible	Iso	FALSE	456	O	0	open	FALSE	0.287682072451781	-0.847297860387204	0	-0.929388037571901	0.8694679974834
1309	LSA	1PP	no	yes	no	yes	yes	multi-party	no	first	62	open	0.856613615064623	Non-Audible	Iso	FALSE	458	O	0.5	open	FALSE	1.09861228866811	-0.693147180559945	-0.693147180559945	-1.827100797755	0.32027889814727
1311	LSA	1PP	no	no	no	yes	yes	multi-party	no	first	62	restricted	0.856613615064623	Non-Audible	Iso	FALSE	460	R2	0.75	restricted	FALSE	-0.693147180559945	-0.8754687373539	0.470003629245736	0.0166136239503309	0.8694679974834
1312	LSA	other	no	no	no	yes	yes	multi-party	no	first	62	restricted	0.856613615064623	Non-Audible	Iso	FALSE	461	O	1	open	FALSE	0.693147180559945	1.67397643357167	-2.77258872223978	1.88258005018173	-0.577433862035834
1313	LSA	other	no	yes	no	yes	yes	multi-party	no	first	62	open	0.856613615064623	Non-Audible	Iso	FALSE	462	O	0.75	open	FALSE	-0.287682072451781	-1.25276296849537	0.693147180559945	-1.827100797755	0.32027889814727
1316	LSA	other	no	no	no	yes	yes	multi-party	no	first	62	restricted	0.856613615064623	Non-Audible	Iso	FALSE	465	R2	1	restricted	FALSE	-0.22314355131421	0.287682072451781	-0.8754687373539	1.44059960121715	0.8694679974834
1317	LSA	other	no	no	no	yes	yes	dyadic	no	first	61	NA	0.856613615064623	Non-Audible	Iso	FALSE	429	R1	1	restricted	FALSE	0.22314355131421	-0.251314428280906	-0.559615787935423	0.583118011142126	1.2662805596695
1318	LSA	other	no	no	no	yes	yes	dyadic	no	first	61	restricted	0.856613615064623	Non-Audible	Iso	FALSE	443	O	0.8	open	FALSE	-1.6094379124341	-0.693147180559945	0.510825623765991	-0.929388037571901	-3.44634360618425
1319	LSA	NA	no	no	no	yes	yes	dyadic	no	first	61	open	0.856613615064623	Non-Audible	Iso	FALSE	451	O	1	open	FALSE	0.693147180559945	-1.09861228866811	0	-4.69601054190343	-0.577433862035834
1323	LSA	2PP	no	no	no	yes	yes	dyadic	no	first	61	restricted	0.856613615064623	Non-Audible	Iso	FALSE	419	R2	0.875	restricted	FALSE	-0.510825623765991	0	-0.470003629245736	0.80019301745344	0.32027889814727
1325	LSA	2PP	no	no	no	yes	yes	dyadic	no	first	61	restricted	0.856613615064623	Non-Audible	Iso	FALSE	421	R2	1	restricted	FALSE	0.693147180559945	-1.09861228866811	0	-1.827100797755	0.8694679974834
1326	LSA	1PP	no	yes	no	yes	no	dyadic	no	first	61	restricted	0.856613615064623	Non-Audible	Iso	FALSE	422	O	0.428571428571429	open	FALSE	-1.38629436111989	0.336472236621213	-0.559615787935423	0.583118011142126	-3.44634360618425
1327	LSA	2PP	no	no	no	yes	yes	dyadic	no	first	61	open	0.856613615064623	Non-Audible	Iso	FALSE	423	R2	0.833333333333333	restricted	FALSE	0.693147180559945	-0.693147180559945	-0.405465108108164	0.327495213513022	2.04985995317261
1328	LSA	other	no	no	no	yes	yes	dyadic	no	first	61	restricted	0.856613615064623	Non-Audible	Iso	FALSE	424	R2	1	restricted	FALSE	-0.470003629245736	-0.773189888233482	0.287682072451781	0.327495213513022	1.2662805596695
1329	LSA	2PP	no	no	no	yes	yes	dyadic	no	first	61	restricted	0.856613615064623	Non-Audible	Iso	FALSE	425	R2	1	restricted	FALSE	2.19722457733622	0	-2.30258509299405	1.15564258529996	2.238504068586
1331	LSA	other	no	no	no	yes	yes	dyadic	no	first	61	restricted	0.856613615064623	Non-Audible	Iso	FALSE	427	R2	1	restricted	FALSE	1.6094379124341	0.980829253011726	-2.77258872223978	1.88258005018173	1.2662805596695
1332	LSA	other	no	no	no	yes	yes	dyadic	no	first	61	restricted	0.856613615064623	Non-Audible	Iso	FALSE	428	R1	0.928571428571429	restricted	FALSE	0	0.847297860387204	-1.54044504094715	1.67844955096642	0.32027889814727
1333	LSA	other	no	no	no	yes	yes	dyadic	no	first	61	restricted	0.856613615064623	Non-Audible	Iso	FALSE	430	R1	0.888888888888889	restricted	FALSE	0.916290731874155	0.251314428280906	-1.50407739677627	0.988837132866829	1.2662805596695
1335	LSA	other	no	no	no	yes	yes	dyadic	no	first	61	restricted	0.856613615064623	Non-Audible	Iso	FALSE	432	R2	0.777777777777778	restricted	FALSE	0	-0.105360515657826	-0.587786664902119	0.988837132866829	1.2662805596695
1336	LSA	2PP	no	no	no	yes	yes	dyadic	no	first	61	restricted	0.856613615064623	Non-Audible	Iso	FALSE	433	R2	1	restricted	FALSE	0.287682072451781	-1.25276296849537	0.405465108108164	-1.827100797755	0.8694679974834
1338	LSA	other	no	no	no	yes	yes	dyadic	no	first	61	restricted	0.856613615064623	Non-Audible	Iso	FALSE	435	R1	0.916666666666667	restricted	FALSE	-0.538996500732687	-0.747214401830221	0.287682072451781	0.988837132866829	1.8327849468613
1342	LSA	other	no	no	yes	yes	yes	dyadic	no	first	61	restricted	0.856613615064623	Non-Audible	Iso	FALSE	439	O	0.833333333333333	open	FALSE	-1.6094379124341	0.693147180559945	-0.8754687373539	1.44059960121715	-3.44634360618425
1343	LSA	other	no	no	no	yes	yes	dyadic	no	first	61	open	0.856613615064623	Non-Audible	Iso	FALSE	440	R2	0.5	restricted	FALSE	0	-0.980829253011726	0.287682072451781	-0.929388037571901	0.8694679974834
1344	LSA	2PP	no	no	no	yes	yes	dyadic	no	first	61	restricted	0.856613615064623	Non-Audible	Iso	FALSE	441	R1	1	restricted	FALSE	1.50407739677627	-1.29928298413026	-0.405465108108164	-0.929388037571901	2.238504068586
1345	LSA	2PP	no	no	no	yes	yes	dyadic	no	first	61	restricted	0.856613615064623	Non-Audible	Iso	FALSE	442	R2	1	restricted	FALSE	0.693147180559945	-0.405465108108164	-0.693147180559945	-1.827100797755	-0.577433862035834
1346	LSA	other	no	no	no	yes	yes	dyadic	no	first	61	restricted	0.856613615064623	Non-Audible	Iso	FALSE	444	O	1	open	FALSE	1.6094379124341	0.154150679827258	-1.94591014905531	0.583118011142126	1.2662805596695
1347	LSA	other	no	no	no	yes	yes	dyadic	no	first	61	open	0.856613615064623	Non-Audible	Iso	FALSE	445	R1	0.923076923076923	restricted	FALSE	0.470003629245736	0	-0.955511445027436	1.56442067707489	2.04985995317261
1348	LSA	other	no	no	no	yes	yes	dyadic	no	first	61	restricted	0.856613615064623	Non-Audible	Iso	FALSE	446	R2	1	restricted	FALSE	0.693147180559945	-0.693147180559945	-0.405465108108164	-0.929388037571901	0.8694679974834
1353	LSA	1PP	no	no	no	yes	yes	dyadic	no	first	60	NA	0.856613615064623	Non-Audible	Iso	FALSE	405	O	0.428571428571429	open	FALSE	-0.287682072451781	0	-0.559615787935423	0.583118011142126	0.32027889814727
1355	LSA	other	no	no	no	yes	yes	dyadic	no	first	60	restricted	0.856613615064623	Non-Audible	Iso	FALSE	407	O	0.666666666666667	open	FALSE	-1.09861228866811	-0.287682072451781	0	-0.929388037571901	-3.44634360618425
1356	LSA	2PP	no	no	no	yes	yes	dyadic	no	first	60	open	0.856613615064623	Non-Audible	Iso	FALSE	408	R2	1	restricted	FALSE	0.405465108108164	0	-0.916290731874155	0.0166136239503309	0.32027889814727
1357	LSA	other	no	no	no	yes	yes	dyadic	no	first	60	restricted	0.856613615064623	Non-Audible	Iso	FALSE	409	O	0.888888888888889	open	FALSE	-1.25276296849537	0	-0.251314428280906	0.988837132866829	-0.577433862035834
1365	LSA	other	no	no	no	yes	yes	dyadic	no	first	60	restricted	0.856613615064623	Non-Audible	Iso	FALSE	417	R2	1	restricted	FALSE	0.405465108108164	-1.09861228866811	0.182321556793955	0.0166136239503309	2.238504068586
1367	LSA	2PP	no	no	no	yes	yes	dyadic	no	first	60	open	0.856613615064623	Non-Audible	Iso	FALSE	401	R2	0.5	restricted	FALSE	1.09861228866811	-0.693147180559945	-0.693147180559945	-1.827100797755	0.32027889814727
1369	LSA	other	no	no	no	yes	yes	dyadic	no	first	60	restricted	0.856613615064623	Non-Audible	Iso	FALSE	403	O	0.666666666666667	open	FALSE	-1.79175946922805	-0.336472236621213	0.182321556793955	0.0166136239503309	-3.44634360618425
1370	LSA	other	no	no	no	yes	yes	dyadic	no	first	60	open	0.856613615064623	Non-Audible	Iso	FALSE	404	R2	0.75	restricted	FALSE	0.22314355131421	-0.810930216216329	0	-0.380198938235771	1.2662805596695
1371	LSA	1PP	no	no	no	yes	yes	multi-party	no	first	6	NA	0.856613615064623	Non-Audible	Iso	FALSE	58	O	1	open	FALSE	0.693147180559945	-0.693147180559945	-0.405465108108164	-0.929388037571901	0.8694679974834
1372	LSA	other	no	no	no	yes	yes	multi-party	no	first	6	open	0.856613615064623	Non-Audible	Iso	FALSE	47	O	1	open	FALSE	-0.287682072451781	-0.559615787935423	0	-0.380198938235771	0.32027889814727
1373	LSA	other	no	no	no	yes	yes	multi-party	no	first	6	open	0.856613615064623	Non-Audible	Iso	FALSE	48	R1	0.714285714285714	restricted	FALSE	0.22314355131421	-0.251314428280906	-0.559615787935423	0.583118011142126	1.2662805596695
1374	LSA	2PP	no	no	no	yes	yes	multi-party	no	first	6	restricted	0.856613615064623	Non-Audible	Iso	FALSE	49	R2	0.333333333333333	restricted	FALSE	0	-0.693147180559945	0	-0.929388037571901	0.32027889814727
1376	LSA	other	no	no	no	no	yes	multi-party	no	first	6	open	0.856613615064623	Non-Audible	Iso	FALSE	51	R2	1	restricted	FALSE	1.09861228866811	0.405465108108164	-1.79175946922805	0.327495213513022	0.32027889814727
1377	LSA	other	no	no	no	yes	yes	multi-party	no	first	6	restricted	0.856613615064623	Non-Audible	Iso	FALSE	52	R2	1	restricted	FALSE	-1.29928298413026	-1.25276296849537	1.01160091167848	-0.380198938235771	0.32027889814727
1378	LSA	1PP	no	no	no	yes	yes	multi-party	no	first	6	restricted	0.856613615064623	Non-Audible	Iso	FALSE	53	R1	0.909090909090909	restricted	FALSE	-0.510825623765991	0.318453731118535	-0.78845736036427	1.30514517371452	0.32027889814727
1379	LSA	2PP	no	no	no	yes	yes	multi-party	no	first	6	restricted	0.856613615064623	Non-Audible	Iso	FALSE	54	R2	1	restricted	FALSE	-0.693147180559945	-1.50407739677627	1.09861228866811	-1.827100797755	0.32027889814727
1380	LSA	other	no	no	no	yes	yes	multi-party	no	first	6	restricted	0.856613615064623	Non-Audible	Iso	FALSE	55	R2	0.5	restricted	FALSE	0	-0.405465108108164	-0.287682072451781	-0.380198938235771	0.32027889814727
1381	LSA	other	no	no	no	yes	yes	multi-party	no	first	6	restricted	0.856613615064623	Non-Audible	Iso	FALSE	56	R2	1	restricted	FALSE	-1.09861228866811	0.559615787935423	-0.847297860387204	0.583118011142126	-3.44634360618425
1382	LSA	other	no	no	no	yes	yes	multi-party	no	first	6	restricted	0.856613615064623	Non-Audible	Iso	FALSE	57	R2	0.857142857142857	restricted	FALSE	0.693147180559945	-0.251314428280906	-0.847297860387204	0.583118011142126	1.57716214923219
1383	LSA	2PP	no	no	no	yes	yes	multi-party	no	first	7	NA	0.856613615064623	Non-Audible	Iso	FALSE	77	O	1	open	FALSE	-0.287682072451781	-1.25276296849537	0.693147180559945	-1.827100797755	0.32027889814727
1391	LSA	1PP	no	no	no	yes	yes	multi-party	no	first	7	restricted	0.856613615064623	Non-Audible	Iso	FALSE	59	O	0.833333333333333	open	FALSE	0	0	-0.693147180559945	0.327495213513022	0.32027889814727
1399	LSA	other	no	no	no	yes	yes	multi-party	no	first	7	restricted	0.856613615064623	Non-Audible	Iso	FALSE	67	O	1	open	FALSE	-0.980829253011726	0	-0.318453731118535	1.30514517371452	0.32027889814727
1407	LSA	other	no	no	no	yes	yes	multi-party	no	first	7	restricted	0.856613615064623	Non-Audible	Iso	FALSE	75	O	1	open	FALSE	0	0.916290731874155	-1.6094379124341	0.0166136239503309	-3.44634360618425
1409	MurrinyPatha	other	no	yes	yes	yes	NA	multi-party	no	first	4	NA	-0.210363851912843	Audible	Australian	FALSE	24	O	0.655172413793103	open	FALSE	-2.4423470353692	0.148420005118273	-0.231801614057324	0.317207019437389	-1.04184316674849
1410	MurrinyPatha	other	overlap	no	no	yes	yes	multi-party	no	first	4	open	-0.210363851912843	Audible	Australian	FALSE	25	O	0.5	open	TRUE	-2.484906649788	-0.773189888233482	0.693147180559945	-0.761067428434225	-1.04184316674849
1413	MurrinyPatha	other	no	yes	NA	no	NA	multi-party	yes	first	4	open	-0.210363851912843	Audible	Australian	FALSE	28	R1	1	restricted	FALSE	2.70805020110221	0.628608659422374	-3.40119738166216	0.361202380721499	0.746996209709446
1416	MurrinyPatha	other	no	no	no	yes	yes	multi-party	no	first	4	open	-0.210363851912843	Audible	Australian	FALSE	30	R1	0.861702127659574	restricted	FALSE	-0.747214401830221	1.2110902720948	-1.59885580310356	1.90827613175522	0.173600133486931
1418	MurrinyPatha	1PP	no	no	no	yes	yes	multi-party	yes	first	4	restricted	-0.210363851912843	Audible	Australian	FALSE	32	R1	0.690909090909091	restricted	FALSE	-0.570544858467613	0.423814246776361	-0.871838969303321	1.1692778710321	0.579971519508917
1420	MurrinyPatha	2PP	no	no	no	yes	yes	multi-party	no	first	4	restricted	-0.210363851912843	Audible	Australian	FALSE	34	R2	0.888888888888889	restricted	FALSE	1.25276296849537	0	-1.50407739677627	-1.07606680223224	-0.0825386683107729
1421	MurrinyPatha	other	no	no	yes	yes	yes	multi-party	yes	first	4	restricted	-0.210363851912843	Audible	Australian	FALSE	35	O	0.8	open	FALSE	-0.693147180559945	1.20397280432594	-1.6094379124341	-0.154091720436017	-1.04184316674849
1423	MurrinyPatha	other	NA	no	NA	no	NA	multi-party	no	first	4	restricted	-0.210363851912843	Audible	Australian	FALSE	37	R2	0.594594594594595	restricted	NA	-1.18958406687384	0.209720530982069	-0.475423696715075	0.636501271951081	-0.0825386683107729
1424	MurrinyPatha	other	no	yes	no	NA	yes	multi-party	no	first	4	restricted	-0.210363851912843	Audible	Australian	FALSE	38	O	1	open	FALSE	0.847297860387204	-2.30258509299405	1.09861228866811	-2.59351298175464	-0.0825386683107729
1430	MurrinyPatha	other	no	no	NA	no	yes	multi-party	no	first	4	open	-0.210363851912843	Audible	Australian	FALSE	13	O	0.75609756097561	open	FALSE	-3.02042488614436	-0.327212911208416	0.279584862219162	0.403895700187915	-1.04184316674849
1431	MurrinyPatha	other	no	no	yes	yes	no	multi-party	no	first	4	open	-0.210363851912843	Audible	Australian	FALSE	14	O	0.805555555555556	open	FALSE	-2.52572864430826	0.980829253011726	-1.05779029414785	1.53846245934621	-1.04184316674849
1432	MurrinyPatha	other	no	no	no	yes	yes	multi-party	no	first	4	open	-0.210363851912843	Audible	Australian	FALSE	15	O	0.726027397260274	open	FALSE	-3.59731226058845	-1.13943428318836	1.11240561080045	0.0745289845973343	-1.04184316674849
1434	MurrinyPatha	other	no	no	no	yes	no	multi-party	no	first	4	open	-0.210363851912843	Audible	Australian	FALSE	16	R2	1	restricted	FALSE	-0.693147180559945	-2.35137525716348	1.94591014905531	-2.29151010246766	-0.0825386683107729
1436	MurrinyPatha	other	no	no	no	no	yes	multi-party	yes	first	4	restricted	-0.210363851912843	Audible	Australian	FALSE	17	O	1	open	FALSE	0.693147180559945	2.30258509299405	-3.40119738166216	0.361202380721499	-1.04184316674849
1438	MurrinyPatha	other	no	yes	no	NA	no	multi-party	no	first	4	open	-0.210363851912843	Audible	Australian	FALSE	18	O	0.818181818181818	open	FALSE	-1.6094379124341	0.606135803570315	-0.78845736036427	-0.035257471025913	-1.04184316674849
1439	MurrinyPatha	other	no	no	no	yes	yes	multi-party	no	first	4	open	-0.210363851912843	Audible	Australian	FALSE	19	R1	0.96969696969697	restricted	FALSE	-1.29928298413026	-0.405465108108164	0.164303051291276	0.271827693149503	0.173600133486931
1441	MurrinyPatha	2PP	no	no	no	yes	yes	multi-party	no	first	4	restricted	-0.210363851912843	Audible	Australian	FALSE	21	R1	0.739130434782609	restricted	FALSE	-0.75377180237638	-0.083381608939051	-0.302280871872934	0.0206798234759127	0.0512077032514333
1442	MurrinyPatha	other	no	no	no	yes	yes	multi-party	yes	first	4	restricted	-0.210363851912843	Audible	Australian	FALSE	22	R1	0.76	restricted	FALSE	-0.31015492830384	0.653926467406664	-1.20397280432594	1.0399048027348	0.391046866173292
1443	MurrinyPatha	other	noise	no	yes	yes	no	multi-party	no	first	4	restricted	-0.210363851912843	Audible	Australian	FALSE	23	O	1	open	TRUE	0.693147180559945	0.693147180559945	-1.79175946922805	-1.47962987070415	-1.04184316674849
1444	MurrinyPatha	other	no	yes	NA	NA	NA	multi-party	no	first	12	NA	-0.210363851912843	Audible	Australian	FALSE	126	R1	0.866666666666667	restricted	FALSE	-0.538996500732687	-0.23638877806423	-0.22314355131421	-0.502670726009725	-0.0825386683107729
1445	MurrinyPatha	other	no	yes	no	NA	no	multi-party	no	first	12	restricted	-0.210363851912843	Audible	Australian	FALSE	127	R1	0.91304347826087	restricted	FALSE	0.318453731118535	0.191055236762709	-1.05605267424931	0.0206798234759127	0.391046866173292
1446	MurrinyPatha	other	no	no	no	yes	yes	multi-party	no	first	12	restricted	-0.210363851912843	Audible	Australian	FALSE	128	R2	1	restricted	FALSE	1.87180217690159	0.182321556793955	-2.19722457733622	-0.283600101383767	0.579971519508917
1447	MurrinyPatha	other	no	yes	no	yes	no	multi-party	yes	first	12	restricted	-0.210363851912843	Audible	Australian	FALSE	129	R1	1	restricted	FALSE	2.19722457733622	0.832909122935104	-3.13549421592915	0.0206798234759127	0.173600133486931
1448	MurrinyPatha	other	no	no	no	yes	yes	multi-party	no	first	12	restricted	-0.210363851912843	Audible	Australian	FALSE	130	O	0.71830985915493	open	FALSE	-2.52572864430826	0.966843011036986	-1.04380405217311	1.51917339252911	-1.04184316674849
1449	MurrinyPatha	other	no	no	no	yes	NA	multi-party	yes	first	12	open	-0.210363851912843	Audible	Australian	FALSE	131	R1	1	restricted	FALSE	2.07944154167984	0.893817876022097	-3.09104245335832	-0.035257471025913	0.0512077032514333
1450	MurrinyPatha	other	overlap	no	no	yes	no	multi-party	no	first	12	restricted	-0.210363851912843	Audible	Australian	FALSE	132	O	0.476190476190476	open	TRUE	-1.79175946922805	0.405465108108164	-0.559615787935423	-0.0934513998983739	-1.04184316674849
1451	MurrinyPatha	other	no	NA	no	yes	NA	multi-party	yes	first	12	open	-0.210363851912843	Audible	Australian	FALSE	133	R1	0.764705882352941	restricted	FALSE	-0.268263986594679	-0.762140052046897	0.194156014440957	-0.583767307518618	0.579971519508917
1452	MurrinyPatha	1PP	no	no	no	yes	no	multi-party	yes	first	12	restricted	-0.210363851912843	Audible	Australian	FALSE	134	O	0.67741935483871	open	FALSE	-2.67414864942653	0	-0.0666913744986723	0.403895700187915	-1.04184316674849
1453	MurrinyPatha	1PP	no	no	no	NA	yes	multi-party	yes	first	12	open	-0.210363851912843	Audible	Australian	FALSE	135	O	0.764705882352941	open	FALSE	-2.14006616349627	-0.747214401830221	0.635988766719997	-1.07606680223224	-1.04184316674849
1455	MurrinyPatha	other	no	no	no	yes	yes	multi-party	yes	first	12	restricted	-0.210363851912843	Audible	Australian	FALSE	137	O	0.775510204081633	open	FALSE	-1.69459572077441	-0.693147180559945	0.524524468124153	0.317207019437389	0.173600133486931
1456	MurrinyPatha	other	no	no	NA	yes	NA	multi-party	no	first	12	open	-0.210363851912843	Audible	Australian	FALSE	138	R1	0.875	restricted	FALSE	-0.441832752279039	0.0425596144187959	-0.538996500732687	0.0745289845973343	0.173600133486931
1457	MurrinyPatha	other	overlap	no	no	yes	no	multi-party	yes	first	12	restricted	-0.210363851912843	Audible	Australian	FALSE	121	O	0	open	TRUE	-1.87180217690159	-0.143100843640673	0	-0.669695416210254	-1.04184316674849
1458	MurrinyPatha	other	no	no	NA	yes	NA	multi-party	no	first	12	open	-0.210363851912843	Audible	Australian	FALSE	122	R1	0.6	restricted	FALSE	-1.74296930505862	-0.161268147596122	0	0.740102046985399	-0.0825386683107729
1460	MurrinyPatha	other	no	no	no	yes	yes	multi-party	no	first	12	restricted	-0.210363851912843	Audible	Australian	FALSE	124	O	0.8	open	FALSE	-2.30258509299405	-1.01160091167848	0.916290731874155	-1.19845923246774	-1.04184316674849
1461	MurrinyPatha	other	overlap	no	no	no	yes	multi-party	yes	first	12	open	-0.210363851912843	Audible	Australian	FALSE	125	R1	1	restricted	TRUE	2.63905732961526	0.624154309072994	-3.3322045101752	0.271827693149503	0.665899628200553
1463	MurrinyPatha	other	no	no	yes	no	yes	multi-party	no	first	3	NA	-0.210363851912843	Audible	Australian	FALSE	9	R1	0.689655172413793	restricted	FALSE	-0.534082485930258	-0.650587566141149	0.189241999638528	0.0745289845973343	0.8966748487874
1466	MurrinyPatha	other	overlap	no	no	yes	yes	multi-party	no	first	3	restricted	-0.210363851912843	Audible	Australian	FALSE	11	O	0.787234042553192	open	TRUE	-1.42138568093116	0.266628663253949	-0.482851771723585	0.956318825369096	-0.0825386683107729
1468	MurrinyPatha	other	no	no	no	yes	yes	multi-party	no	first	3	restricted	-0.210363851912843	Audible	Australian	FALSE	8	R2	1	restricted	FALSE	3.68887945411394	-0.312374685042152	-3.40119738166216	0.361202380721499	1.98976898270457
1469	MurrinyPatha	2PP	no	yes	yes	NA	no	multi-party	no	first	2	NA	-0.210363851912843	Audible	Australian	FALSE	7	O	1	open	FALSE	0.693147180559945	0.287682072451781	-1.38629436111989	-1.82919709941277	-1.04184316674849
1473	MurrinyPatha	other	overlap	no	yes	no	yes	multi-party	yes	first	1	open	-0.210363851912843	Audible	Australian	FALSE	5	O	1	open	TRUE	0.693147180559945	0.693147180559945	-1.79175946922805	-1.47962987070415	-1.04184316674849
1476	MurrinyPatha	other	overlap	no	yes	yes	NA	multi-party	no	first	1	restricted	-0.210363851912843	Audible	Australian	FALSE	3	O	0.794117647058823	open	TRUE	-2.83321334405622	-1.09861228866811	1.04145387482816	-0.761067428434225	-1.04184316674849
1478	MurrinyPatha	other	no	yes	yes	no	yes	multi-party	no	first	10	NA	-0.210363851912843	Audible	Australian	FALSE	104	O	0.384615384615385	open	FALSE	-1.38629436111989	0.262364264467491	-0.485507815781701	-0.669695416210254	-1.04184316674849
1479	MurrinyPatha	other	no	yes	yes	no	no	multi-party	no	first	10	open	-0.210363851912843	Audible	Australian	FALSE	105	R1	0.782608695652174	restricted	FALSE	-0.916290731874155	0.0909717782057268	-0.42744401482694	0.0206798234759127	-0.229962934984982
1480	MurrinyPatha	other	noise	yes	yes	no	no	multi-party	yes	first	10	restricted	-0.210363851912843	Audible	Australian	FALSE	106	O	0.285714285714286	open	TRUE	-2.63905732961526	-0.356674943938732	0.287682072451781	-0.0934513998983739	-1.04184316674849
1481	MurrinyPatha	other	noise	no	yes	yes	yes	multi-party	no	first	10	open	-0.210363851912843	Audible	Australian	FALSE	107	R1	0.782608695652174	restricted	TRUE	-0.93826963859293	0.362905493689368	-0.693147180559945	0.927344884591053	0.173600133486931
1482	MurrinyPatha	other	no	no	no	yes	yes	multi-party	no	first	10	restricted	-0.210363851912843	Audible	Australian	FALSE	108	O	0.767441860465116	open	FALSE	-1.6094379124341	1.27629346590556	-1.45861502269952	0.836759043278072	-1.04184316674849
1487	MurrinyPatha	other	no	no	no	yes	yes	multi-party	no	first	10	open	-0.210363851912843	Audible	Australian	FALSE	113	O	0.625	open	FALSE	-2.77258872223978	-0.348306694268216	0.287682072451781	0.0745289845973343	-1.04184316674849
1488	MurrinyPatha	1PP	no	yes	yes	no	no	multi-party	no	first	21	NA	-0.210363851912843	Audible	Australian	FALSE	214	O	0.76	open	FALSE	-2.12026353620009	-0.113328685307003	0	0.126440317871813	-0.792246782040526
1489	MurrinyPatha	other	noise	yes	no	no	no	multi-party	no	first	22	NA	-0.210363851912843	Audible	Australian	FALSE	215	R1	0.75	restricted	TRUE	0.405465108108164	-0.7339691750802	-0.182321556793955	-0.761067428434225	0.746996209709446
1491	MurrinyPatha	other	overlap	no	no	yes	yes	multi-party	no	first	20	NA	-0.210363851912843	Audible	Australian	FALSE	213	O	1	open	TRUE	1.94591014905531	0.628608659422374	-2.70805020110221	-0.502670726009725	-0.0825386683107729
1492	MurrinyPatha	other	overlap	NA	no	yes	no	multi-party	no	first	27	NA	-0.210363851912843	Audible	Australian	FALSE	267	O	0.789473684210526	open	TRUE	-1.69167601067107	-1.16760516015506	0.998528830111127	-0.583767307518618	-0.0825386683107729
1493	MurrinyPatha	other	no	no	no	yes	yes	multi-party	no	first	28	NA	-0.210363851912843	Audible	Australian	FALSE	268	R1	0.807692307692308	restricted	FALSE	-0.174353387144778	-0.570544858467613	-0.0392207131532813	0.176548462372813	1.1562155358208
1494	MurrinyPatha	other	overlap	no	no	no	no	multi-party	no	first	29	NA	-0.210363851912843	Audible	Australian	FALSE	269	R1	0.714285714285714	restricted	TRUE	-1.38629436111989	-0.722134717433198	0.498991166118988	-0.352992086931771	-0.0825386683107729
1495	MurrinyPatha	2PP	no	no	no	NA	yes	multi-party	no	first	30	NA	-0.210363851912843	Audible	Australian	FALSE	270	R2	0.923076923076923	restricted	FALSE	1.87180217690159	-0.143100843640673	-1.87180217690159	-0.669695416210254	0.579971519508917
1496	MurrinyPatha	other	overlap	no	no	yes	yes	multi-party	no	first	31	NA	-0.210363851912843	Audible	Australian	FALSE	271	R2	1	restricted	TRUE	1.87180217690159	0.0645385211375712	-2.07944154167984	-0.425891144185501	0.579971519508917
1497	MurrinyPatha	other	no	no	no	yes	yes	multi-party	no	first	27	NA	-0.210363851912843	Audible	Australian	FALSE	272	R1	1	restricted	FALSE	2.19722457733622	0.916290731874155	-3.2188758248682	0.126440317871813	0.173600133486931
1500	MurrinyPatha	other	overlap	yes	yes	yes	no	multi-party	no	first	32	NA	-0.210363851912843	Audible	Australian	FALSE	274	R1	0.538461538461538	restricted	TRUE	-1.97716269255942	-0.412244795093543	0.28256697178501	1.0125773808306	0.173600133486931
1501	MurrinyPatha	other	no	no	yes	no	no	multi-party	no	first	33	NA	-0.210363851912843	Audible	Australian	FALSE	275	R2	0.931034482758621	restricted	FALSE	1.29928298413026	0.728238500371216	-2.26868354131836	0.317207019437389	0.391046866173292
1504	MurrinyPatha	other	no	no	yes	yes	no	multi-party	no	first	37	NA	-0.210363851912843	Audible	Australian	FALSE	279	R1	0.9	restricted	FALSE	0.435318071257845	0.916290731874155	-1.85059996925099	1.49962292889385	0.8966748487874
1505	MurrinyPatha	other	no	no	no	yes	yes	multi-party	yes	first	36	NA	-0.210363851912843	Audible	Australian	FALSE	278	O	0.303030303030303	open	FALSE	-2.39789527279837	-0.0870113769896298	0	0.4856693687923	-0.792246782040526
1506	MurrinyPatha	other	no	yes	yes	no	no	multi-party	no	first	38	NA	-0.210363851912843	Audible	Australian	FALSE	280	R1	0.886792452830189	restricted	FALSE	-0.792238083204176	-2.26436388017385	1.89085037187229	-1.19845923246774	1.3241959203165
1507	MurrinyPatha	other	no	no	no	yes	yes	multi-party	no	first	38	restricted	-0.210363851912843	Audible	Australian	FALSE	281	R1	0.903225806451613	restricted	FALSE	0.773189888233482	0.489548225318706	-1.64222773525709	0.403895700187915	0.579971519508917
1508	MurrinyPatha	other	no	no	no	yes	NA	multi-party	no	first	39	NA	-0.210363851912843	Audible	Australian	FALSE	282	R1	0.617647058823529	restricted	FALSE	-0.887303195000903	-0.575364144903562	0.230523658611832	0.224974495042235	0.665899628200553
1510	MurrinyPatha	2PP	no	no	no	NA	yes	multi-party	no	first	41	NA	-0.210363851912843	Audible	Australian	FALSE	284	R2	1	restricted	FALSE	2.99573227355399	-0.741937344729377	-2.30258509299405	-0.963250541004236	1.09557521528315
1511	MurrinyPatha	other	no	yes	no	no	no	multi-party	no	first	42	NA	-0.210363851912843	Audible	Australian	FALSE	285	R2	0.75	restricted	FALSE	-1.12601126285622	-0.107630664192365	-0.173271721274037	0.867590642513199	0.488599507284946
1512	MurrinyPatha	other	no	no	no	no	no	multi-party	no	first	38	NA	-0.210363851912843	Audible	Australian	FALSE	286	R1	1	restricted	FALSE	2.07944154167984	1.35812348415319	-3.55534806148941	0.563055583373494	0.0512077032514333
1513	MurrinyPatha	other	no	no	no	no	no	multi-party	yes	first	43	NA	-0.210363851912843	Audible	Australian	FALSE	289	R2	0.774193548387097	restricted	FALSE	-0.510825623765991	0.255933374137201	-0.725937003382936	0.403895700187915	0.173600133486931
1514	MurrinyPatha	other	noise	yes	yes	no	no	multi-party	no	first	48	NA	-0.210363851912843	Audible	Australian	FALSE	292	R1	0.689655172413793	restricted	TRUE	-0.802346472524937	-1.339774345485	0.969400557188103	-0.858620069545879	0.579971519508917
1515	MurrinyPatha	other	no	no	no	yes	yes	multi-party	no	first	49	NA	-0.210363851912843	Audible	Australian	FALSE	293	R2	0.928571428571429	restricted	FALSE	0.405465108108164	1.7227665977411	-2.63905732961526	0.271827693149503	-0.792246782040526
1516	MurrinyPatha	other	no	yes	yes	no	yes	dyadic	no	first	44	NA	-0.210363851912843	Audible	Australian	FALSE	287	R1	0.696969696969697	restricted	FALSE	-0.75377180237638	0.27763173659828	-0.663294217410264	0.4856693687923	0.0512077032514333
1517	MurrinyPatha	other	no	no	no	no	no	multi-party	no	first	45	NA	-0.210363851912843	Audible	Australian	FALSE	288	R1	0.764705882352941	restricted	FALSE	-1.22377543162212	-0.606135803570316	0.348306694268216	0.0745289845973343	0.286416394714934
1518	MurrinyPatha	other	no	no	no	yes	no	multi-party	no	first	46	NA	-0.210363851912843	Audible	Australian	FALSE	290	R2	0.931034482758621	restricted	FALSE	1.50407739677627	0.969400557188103	-2.67414864942653	0.317207019437389	0.173600133486931
1519	MurrinyPatha	other	no	no	yes	no	no	multi-party	no	first	47	NA	-0.210363851912843	Audible	Australian	FALSE	291	R2	0.930232558139535	restricted	FALSE	0	0.765467842139571	-1.45861502269952	0.836759043278072	0.286416394714934
1520	MurrinyPatha	1PP	no	no	no	yes	yes	dyadic	no	first	64	NA	-0.210363851912843	Audible	Australian	FALSE	496	R2	0.666666666666667	restricted	FALSE	-0.318453731118535	0.233614851181505	-0.780158557549575	0.0745289845973343	0.0512077032514333
1522	MurrinyPatha	other	no	no	no	yes	no	multi-party	yes	first	64	restricted	-0.210363851912843	Audible	Australian	FALSE	501	R2	0.785714285714286	restricted	FALSE	0.955511445027436	-0.251314428280906	-1.02961941718116	0.271827693149503	1.42621539809198
1523	MurrinyPatha	other	noise	no	no	yes	yes	multi-party	no	first	64	restricted	-0.210363851912843	Audible	Australian	FALSE	492	O	0.621621621621622	open	TRUE	-2.91777073208428	-0.667829372575656	0.615185639090233	-0.154091720436017	-1.04184316674849
1524	MurrinyPatha	other	no	no	no	yes	yes	multi-party	no	first	64	open	-0.210363851912843	Audible	Australian	FALSE	493	R2	0.671052631578947	restricted	FALSE	-0.949080554697146	-0.123613955967177	-0.20359895524124	1.61313875481258	1.3241959203165
1525	MurrinyPatha	other	no	no	no	yes	yes	multi-party	no	first	64	restricted	-0.210363851912843	Audible	Australian	FALSE	494	R2	0.733333333333333	restricted	FALSE	-2.55389952127495	-0.861138911799075	0.786237603625957	0.773045841405957	-0.0825386683107729
1526	MurrinyPatha	2PP	no	no	no	yes	yes	multi-party	no	first	64	restricted	-0.210363851912843	Audible	Australian	FALSE	495	R2	0.833333333333333	restricted	FALSE	-1.29928298413026	-0.218689200964829	-0.0224728558520586	1.84770992535556	1.3241959203165
1527	MurrinyPatha	2PP	no	no	no	no	yes	multi-party	no	first	64	restricted	-0.210363851912843	Audible	Australian	FALSE	497	R1	0.8	restricted	FALSE	-0.59783700075562	-0.489548225318706	0.0512932943875505	-0.217393179070161	0.391046866173292
1528	MurrinyPatha	other	overlap	no	no	yes	yes	multi-party	yes	first	64	restricted	-0.210363851912843	Audible	Australian	FALSE	499	R2	0.95	restricted	TRUE	1.25276296849537	1.49165487677772	-2.99573227355399	0.740102046985399	-0.0825386683107729
1529	MurrinyPatha	other	no	no	no	no	yes	multi-party	no	first	64	restricted	-0.210363851912843	Audible	Australian	FALSE	500	R2	1	restricted	FALSE	2.19722457733622	2.09186406167839	-4.39444915467244	1.701356431518	0.173600133486931
1530	MurrinyPatha	2PP	noise	no	no	no	yes	multi-party	no	first	64	restricted	-0.210363851912843	Audible	Australian	FALSE	502	R2	0.818181818181818	restricted	TRUE	-0.0953101798043249	-0.793230639116928	0.146603474191875	-0.217393179070161	1.09557521528315
1531	MurrinyPatha	other	no	no	no	no	yes	multi-party	no	first	64	restricted	-0.210363851912843	Audible	Australian	FALSE	503	R1	1	restricted	FALSE	1.94591014905531	1.90954250488444	-3.98898404656427	1.14431476058749	-0.0825386683107729
1532	MurrinyPatha	other	no	no	no	yes	yes	multi-party	no	first	64	restricted	-0.210363851912843	Audible	Australian	FALSE	504	R2	0.96969696969697	restricted	FALSE	2.70805020110221	0.0307716586667537	-2.80336038090653	0.4856693687923	1.61086931644067
1533	MurrinyPatha	other	noise	yes	yes	no	no	dyadic	no	first	52	NA	-0.210363851912843	Audible	Australian	FALSE	332	R1	0.694444444444444	restricted	TRUE	-0.31015492830384	0.325422400434628	-0.8754687373539	0.600245755008535	0.391046866173292
1535	MurrinyPatha	other	no	NA	no	NA	yes	multi-party	yes	first	54	NA	-0.210363851912843	Audible	Australian	FALSE	335	R2	0.909090909090909	restricted	FALSE	0.8754687373539	0.663294217410264	-1.88706964903238	0.4856693687923	0.488599507284946
1536	MurrinyPatha	other	no	no	no	NA	yes	multi-party	no	first	55	NA	-0.210363851912843	Audible	Australian	FALSE	336	R1	0.896551724137931	restricted	FALSE	0	0.728238500371216	-1.42138568093116	0.317207019437389	-0.0825386683107729
1538	MurrinyPatha	other	no	no	no	yes	yes	multi-party	no	first	55	restricted	-0.210363851912843	Audible	Australian	FALSE	350	R2	0.981481481481482	restricted	FALSE	1.25276296849537	1.79175946922805	-3.29583686600433	1.14431476058749	-0.0825386683107729
1539	MurrinyPatha	other	no	no	no	NA	yes	multi-party	no	first	55	restricted	-0.210363851912843	Audible	Australian	FALSE	351	R1	0.741379310344828	restricted	FALSE	-0.810930216216329	0.802346472524937	-1.17007125265025	1.24167569633978	0.0512077032514333
1540	MurrinyPatha	other	no	no	no	no	yes	multi-party	no	first	55	restricted	-0.210363851912843	Audible	Australian	FALSE	338	R1	0.806451612903226	restricted	FALSE	-0.635988766719997	0.86903784702361	-1.29392104098888	1.33287951226394	0.173600133486931
1543	MurrinyPatha	other	no	yes	no	no	yes	multi-party	no	first	55	restricted	-0.210363851912843	Audible	Australian	FALSE	340	R2	0.933333333333333	restricted	FALSE	2.01490302054226	-0.125163142954006	-2.01490302054226	-0.502670726009725	0.746996209709446
1544	MurrinyPatha	other	no	no	no	no	yes	multi-party	yes	first	55	restricted	-0.210363851912843	Audible	Australian	FALSE	341	R2	0.95	restricted	FALSE	1.6094379124341	1.20397280432594	-2.99573227355399	0.740102046985399	0.286416394714934
1546	MurrinyPatha	other	no	no	no	no	NA	multi-party	no	first	55	restricted	-0.210363851912843	Audible	Australian	FALSE	343	R2	0.8	restricted	FALSE	0	-0.382992252256106	-0.31015492830384	-0.502670726009725	0.391046866173292
1547	MurrinyPatha	other	no	yes	no	no	no	multi-party	yes	first	55	restricted	-0.210363851912843	Audible	Australian	FALSE	344	R1	0.461538461538462	restricted	FALSE	-0.78845736036427	0.19782574332992	-0.572519192771331	0.706388369946685	0.286416394714934
1548	MurrinyPatha	other	no	no	no	no	no	multi-party	no	first	55	restricted	-0.210363851912843	Audible	Australian	FALSE	345	R1	0.793103448275862	restricted	FALSE	-0.287682072451781	0.322773392263051	-0.882389180198474	0.317207019437389	0.173600133486931
1549	MurrinyPatha	other	overlap	no	no	yes	yes	multi-party	no	first	55	restricted	-0.210363851912843	Audible	Australian	FALSE	346	R2	0.962264150943396	restricted	TRUE	1.25276296849537	1.7730673362159	-3.27714473299218	1.11891209385594	-0.0825386683107729
1550	MurrinyPatha	other	overlap	no	no	no	yes	multi-party	no	first	55	restricted	-0.210363851912843	Audible	Australian	FALSE	347	R2	1	restricted	TRUE	1.79175946922805	1.31218638896617	-3.25809653802148	0.176548462372813	-0.229962934984982
1552	MurrinyPatha	other	no	no	no	no	yes	multi-party	no	first	55	restricted	-0.210363851912843	Audible	Australian	FALSE	348	R1	0.84375	restricted	FALSE	-0.200670695462151	0.470003629245736	-1.06784063000136	0.445361835532061	0.173600133486931
1553	MurrinyPatha	other	no	no	no	yes	yes	multi-party	no	first	55	restricted	-0.210363851912843	Audible	Australian	FALSE	349	R2	0.842105263157895	restricted	FALSE	0.22314355131421	0.747214401830221	-1.55814461804655	0.671867963820626	0.286416394714934
1554	MurrinyPatha	other	noise	no	no	yes	yes	dyadic	no	first	53	NA	-0.210363851912843	Audible	Australian	FALSE	334	R2	0.766666666666667	restricted	TRUE	0.167054084663166	0.22314355131421	-1.00330210886378	0.361202380721499	0.579971519508917
1556	Russian	other	no	no	no	no	yes	multi-party	no	first	13	restricted	0.110910003607588	Audible	Indo-European	FALSE	143	R1	0.857142857142857	restricted	FALSE	0.182321556793955	0.241162056816888	-1.02961941718116	0.271827693149503	0.488599507284946
1557	Russian	other	overlap	no	yes	yes	no	multi-party	no	first	13	restricted	0.110910003607588	Audible	Indo-European	FALSE	139	O	0.5	open	TRUE	-2.56494935746154	0.133531392624523	-0.207639364778244	-0.425891144185501	-1.34384604603547
1558	Russian	other	overlap	no	no	yes	yes	multi-party	no	first	13	open	0.110910003607588	Audible	Indo-European	FALSE	140	O	1	open	TRUE	-2.63905732961526	-2.70805020110221	2.63905732961526	-2.59351298175464	-1.34384604603547
1559	Russian	other	no	no	no	NA	NA	multi-party	no	first	13	open	0.110910003607588	Audible	Indo-European	FALSE	141	R2	0.866666666666667	restricted	FALSE	0.810930216216329	0.143100843640673	-1.32175583998232	0.361202380721499	0.966066834335404
1560	Russian	other	no	no	no	yes	yes	dyadic	no	first	18	NA	0.110910003607588	Audible	Indo-European	FALSE	184	R1	0.84375	restricted	FALSE	0.262364264467491	1.02338886743052	-1.85629799036563	1.37640662227933	0.579971519508917
1561	Russian	other	no	no	no	yes	yes	multi-party	no	first	18	restricted	0.110910003607588	Audible	Indo-European	FALSE	185	R2	0.96	restricted	FALSE	0.693147180559945	1.42711635564015	-2.52572864430826	0.126440317871813	-0.579530163693602
1562	Russian	other	no	no	no	yes	yes	multi-party	no	first	18	restricted	0.110910003607588	Audible	Indo-European	FALSE	186	R2	0.876712328767123	restricted	FALSE	-0.693147180559945	1.58240924004618	-1.98787434815435	1.55749702716154	-0.394184763624107
1563	Russian	other	no	no	no	no	no	multi-party	no	first	18	restricted	0.110910003607588	Audible	Indo-European	FALSE	187	R2	0.953846153846154	restricted	FALSE	1.38629436111989	1.17865499634165	-2.78809290877575	1.39768741543567	0.82377579153367
1564	Russian	other	no	no	no	yes	yes	dyadic	no	first	18	restricted	0.110910003607588	Audible	Indo-European	FALSE	188	O	1	open	FALSE	3.04452243772342	0.693147180559945	-3.78418963391826	0.867590642513199	1.1562155358208
1566	Russian	other	no	no	no	yes	yes	dyadic	no	first	18	restricted	0.110910003607588	Audible	Indo-European	FALSE	180	R2	0.684210526315789	restricted	FALSE	-1.44036158239017	-1.01693425765384	0.80437281567017	-0.352992086931771	0.173600133486931
1567	Russian	other	no	no	no	yes	yes	dyadic	no	first	18	restricted	0.110910003607588	Audible	Indo-European	FALSE	181	R2	0.878787878787879	restricted	FALSE	1.25276296849537	0.606135803570315	-2.11021320034659	0.4856693687923	0.665899628200553
1568	Russian	other	no	no	no	yes	yes	dyadic	yes	first	18	restricted	0.110910003607588	Audible	Indo-European	FALSE	182	R1	0.8	restricted	FALSE	-0.374693449441411	-0.0769610411361283	-0.446287102628419	0.126440317871813	0.391046866173292
1569	Russian	other	no	no	no	yes	yes	dyadic	no	first	18	restricted	0.110910003607588	Audible	Indo-European	FALSE	183	O	0.769230769230769	open	FALSE	-2.484906649788	0	-0.0800427076735364	-0.669695416210254	-1.34384604603547
1570	Russian	other	no	no	no	yes	yes	multi-party	no	first	14	NA	0.110910003607588	Audible	Indo-European	FALSE	145	R1	0.9	restricted	FALSE	-0.606135803570316	0.567984037605939	-1.00330210886378	0.361202380721499	-0.229962934984982
1571	Russian	NA	no	no	no	no	no	multi-party	no	first	14	restricted	0.110910003607588	Audible	Indo-European	FALSE	146	O	0	open	FALSE	-0.916290731874155	-0.336472236621213	0	-0.963250541004236	-0.579530163693602
1572	Russian	other	no	no	no	yes	NA	dyadic	no	first	14	open	0.110910003607588	Audible	Indo-European	FALSE	147	O	0.19047619047619	open	FALSE	-2.35137525716348	-0.139761942375159	0.048790164169432	-0.154091720436017	-1.04184316674849
1573	Russian	other	no	no	no	yes	yes	dyadic	no	first	14	open	0.110910003607588	Audible	Indo-European	FALSE	148	R2	0.80952380952381	restricted	FALSE	0.243622082657751	-0.451985123743057	-0.370373788296894	0.805254131553834	1.88616820767025
1574	Russian	other	no	no	no	NA	no	dyadic	no	first	14	restricted	0.110910003607588	Audible	Indo-European	FALSE	149	O	0.823529411764706	open	FALSE	-2.484906649788	0.268263986594679	-0.348306694268216	-0.352992086931771	-1.34384604603547
1575	Russian	other	no	no	no	yes	yes	dyadic	no	first	14	open	0.110910003607588	Audible	Indo-European	FALSE	150	R1	0.806451612903226	restricted	FALSE	-1.79175946922805	0.389464766761723	-0.543615446588982	0.403895700187915	-0.792246782040526
1576	Russian	other	no	no	no	NA	yes	dyadic	no	first	14	restricted	0.110910003607588	Audible	Indo-European	FALSE	151	R2	0.814814814814815	restricted	FALSE	-0.348306694268216	-0.071458963982145	-0.462623521948113	0.224974495042235	0.488599507284946
1578	Russian	1PP	no	no	no	yes	yes	dyadic	no	first	14	restricted	0.110910003607588	Audible	Indo-European	FALSE	144	R2	0.904761904761905	restricted	FALSE	0.470003629245736	0.479573080261886	-1.43508452528932	-0.0934513998983739	0.0512077032514333
1579	Russian	other	no	no	no	yes	yes	multi-party	no	first	19	NA	0.110910003607588	Audible	Indo-European	FALSE	193	R2	0.951219512195122	restricted	FALSE	0.693147180559945	1.92181259747625	-3.02042488614436	0.773045841405957	-0.579530163693602
1580	Russian	2PP	no	no	no	no	yes	multi-party	no	first	19	restricted	0.110910003607588	Audible	Indo-European	FALSE	194	O	0.857142857142857	open	FALSE	-1.6094379124341	0.559615787935423	-0.741937344729377	-0.0934513998983739	-1.04184316674849
1581	Russian	other	no	no	no	yes	yes	multi-party	no	first	19	open	0.110910003607588	Audible	Indo-European	FALSE	195	O	0.9375	open	FALSE	0.693147180559945	1.67397643357167	-2.77258872223978	0.445361835532061	-0.579530163693602
1583	Russian	other	no	no	no	NA	yes	multi-party	no	first	19	restricted	0.110910003607588	Audible	Indo-European	FALSE	197	R2	0.924242424242424	restricted	FALSE	0	1.41706601978664	-2.11021320034659	1.41865885913327	0.0512077032514333
1584	Russian	other	no	no	no	yes	NA	multi-party	no	first	19	restricted	0.110910003607588	Audible	Indo-European	FALSE	198	O	0.909090909090909	open	FALSE	-0.944461608840851	-0.127833371509885	-0.200670695462151	-0.035257471025913	-0.0825386683107729
1585	Russian	other	no	yes	no	NA	NA	multi-party	no	first	19	open	0.110910003607588	Audible	Indo-European	FALSE	199	R2	0.96875	restricted	FALSE	1.50407739677627	1.06784063000136	-2.77258872223978	0.445361835532061	0.173600133486931
1587	Russian	other	no	no	no	NA	NA	multi-party	no	first	19	restricted	0.110910003607588	Audible	Indo-European	FALSE	201	R2	0.863636363636364	restricted	FALSE	0.75377180237638	-0.127833371509885	-1.01160091167848	-0.035257471025913	0.8966748487874
1589	Russian	2PP	no	no	no	NA	NA	multi-party	no	first	19	restricted	0.110910003607588	Audible	Indo-European	FALSE	203	R2	0.8	restricted	FALSE	0.916290731874155	-0.336472236621213	-0.916290731874155	-0.502670726009725	0.746996209709446
1591	Russian	other	no	no	no	NA	NA	multi-party	yes	first	19	restricted	0.110910003607588	Audible	Indo-European	FALSE	205	O	0.794117647058823	open	FALSE	-0.869037847023609	0.435318071257845	-0.78552050069096	1.4597087826151	0.579971519508917
1595	Russian	1PP	no	no	no	yes	NA	multi-party	no	first	19	restricted	0.110910003607588	Audible	Indo-European	FALSE	209	R1	1	restricted	FALSE	1.79175946922805	0.826678573184468	-2.77258872223978	-0.425891144185501	-0.229962934984982
1597	Russian	other	no	no	no	NA	yes	multi-party	no	first	19	restricted	0.110910003607588	Audible	Indo-European	FALSE	211	R2	0.772727272727273	restricted	FALSE	-0.287682072451781	0.739667196194838	-1.29928298413026	0.867590642513199	0.173600133486931
1598	Russian	other	no	no	no	NA	yes	multi-party	no	first	19	restricted	0.110910003607588	Audible	Indo-European	FALSE	212	R1	0.8	restricted	FALSE	-1.99243016469021	0	-0.127833371509885	0.126440317871813	-0.792246782040526
1599	Russian	1PP	overlap	no	no	yes	yes	multi-party	no	first	19	restricted	0.110910003607588	Audible	Indo-European	FALSE	190	O	0.727272727272727	open	TRUE	-2.39789527279837	-1.38629436111989	1.29928298413026	-2.0419137177597	-1.34384604603547
1601	Russian	1PP	overlap	no	yes	yes	yes	multi-party	no	first	19	restricted	0.110910003607588	Audible	Indo-European	FALSE	192	R1	0.782608695652174	restricted	TRUE	-1.84582669049833	0.0444517625708338	-0.191055236762709	0.0206798234759127	-0.792246782040526
1602	Russian	other	noise	no	NA	NA	NA	dyadic	no	first	15	NA	0.110910003607588	Audible	Indo-European	FALSE	168	O	0	open	TRUE	-1.38629436111989	-0.22314355131421	0	-1.19845923246774	-1.04184316674849
1603	Russian	2PP	no	yes	no	no	no	dyadic	yes	first	15	open	0.110910003607588	Audible	Indo-European	FALSE	153	O	0.315789473684211	open	FALSE	-2.2512917986065	-0.211309093667207	0.111225635110224	-0.352992086931771	-1.04184316674849
1604	Russian	1PP	no	no	no	yes	yes	dyadic	no	first	15	open	0.110910003607588	Audible	Indo-European	FALSE	154	R1	0.842105263157895	restricted	FALSE	-1.50407739677627	-0.146603474191875	-0.0540672212702758	-0.217393179070161	-0.579530163693602
1605	Russian	other	no	no	no	yes	yes	dyadic	no	first	15	restricted	0.110910003607588	Audible	Indo-European	FALSE	155	R2	0.90625	restricted	FALSE	1.94591014905531	0.287682072451781	-2.36712361413162	0.445361835532061	1.1562155358208
1606	Russian	other	no	no	no	yes	yes	dyadic	no	first	15	restricted	0.110910003607588	Audible	Indo-European	FALSE	156	R2	0.923076923076923	restricted	FALSE	1.74919985480926	0.655406852577098	-2.56494935746154	1.09305411334157	1.27034675919508
1607	Russian	2PP	no	no	no	yes	yes	dyadic	no	first	15	restricted	0.110910003607588	Audible	Indo-European	FALSE	157	R2	0.928571428571429	restricted	FALSE	-0.693147180559945	-1.09861228866811	0.693147180559945	-1.33220560402994	-0.0825386683107729
1608	Russian	1PP	no	no	no	yes	yes	dyadic	no	first	15	restricted	0.110910003607588	Audible	Indo-European	FALSE	158	O	0.75	open	FALSE	-2.89037175789616	0.0512932943875505	-0.105360515657826	-0.154091720436017	-1.34384604603547
1609	Russian	1PP	no	no	yes	yes	yes	dyadic	no	first	15	open	0.110910003607588	Audible	Indo-European	FALSE	159	O	0.230769230769231	open	FALSE	-1.79175946922805	-0.0741079721537218	-0.0800427076735364	-0.669695416210254	-1.04184316674849
1610	Russian	other	no	no	no	yes	yes	dyadic	no	first	15	open	0.110910003607588	Audible	Indo-European	FALSE	160	R2	0.854166666666667	restricted	FALSE	-0.200670695462151	0.8754687373539	-1.47330573810952	0.984722314251242	0.173600133486931
1611	Russian	1PP	no	no	no	no	yes	dyadic	no	first	15	restricted	0.110910003607588	Audible	Indo-European	FALSE	161	O	0.576923076923077	open	FALSE	-2.83321334405622	0.367724780125317	-0.424883193965266	0.176548462372813	-1.34384604603547
1612	Russian	2PP	no	yes	no	yes	yes	dyadic	no	first	15	open	0.110910003607588	Audible	Indo-European	FALSE	162	R2	1	restricted	FALSE	0.53062825106217	-2.19722457733622	1.20397280432594	-2.0419137177597	0.8966748487874
1613	Russian	other	no	no	no	yes	yes	dyadic	no	first	15	restricted	0.110910003607588	Audible	Indo-European	FALSE	163	R2	0.861111111111111	restricted	FALSE	-2.0949457282158	-0.0137933221323359	-0.102278849120418	1.53846245934621	0.0512077032514333
1615	Russian	other	no	no	no	no	yes	dyadic	no	first	15	restricted	0.110910003607588	Audible	Indo-European	FALSE	165	R2	0.962962962962963	restricted	FALSE	0.810930216216329	1.42403468910274	-2.60268968544438	1.14431476058749	0.173600133486931
1616	Russian	other	no	no	NA	NA	NA	dyadic	no	first	15	restricted	0.110910003607588	Audible	Indo-European	FALSE	166	O	0.648648648648649	open	FALSE	-3.61091791264422	-0.111225635110224	0.084557388028063	0.524881288810584	-1.34384604603547
1618	Russian	other	no	no	no	yes	yes	dyadic	no	first	15	restricted	0.110910003607588	Audible	Indo-European	FALSE	169	R2	0.74390243902439	restricted	FALSE	-1.76766191764899	-0.803148075774274	0.645519131570691	0.836759043278072	0.665899628200553
1620	Russian	other	no	no	no	no	no	multi-party	no	first	15	restricted	0.110910003607588	Audible	Indo-European	FALSE	171	O	1	open	FALSE	1.38629436111989	1.94591014905531	-3.55534806148941	0.563055583373494	-0.579530163693602
1621	Russian	other	no	no	no	no	yes	multi-party	yes	first	15	open	0.110910003607588	Audible	Indo-European	FALSE	172	R2	0.923076923076923	restricted	FALSE	1.70474809223843	0.693147180559945	-2.56494935746154	0.176548462372813	0.391046866173292
1622	Russian	other	no	no	no	yes	no	multi-party	no	first	15	restricted	0.110910003607588	Audible	Indo-European	FALSE	173	O	0.862068965517241	open	FALSE	-3.36729582998647	-0.693147180559945	0.659245628884264	-0.502670726009725	-1.34384604603547
1623	Russian	1PP	no	yes	yes	no	no	multi-party	no	first	15	open	0.110910003607588	Audible	Indo-European	FALSE	174	O	0.6	open	FALSE	-3.04452243772342	0.127833371509885	-0.174353387144778	0.126440317871813	-1.34384604603547
1624	Russian	1PP	overlap	no	no	yes	yes	dyadic	no	first	24	NA	0.110910003607588	Audible	Indo-European	FALSE	232	O	0.818181818181818	open	TRUE	-1.29928298413026	-0.370373788296894	0.129211731480006	0.317207019437389	0.173600133486931
1626	Russian	other	no	no	no	no	yes	multi-party	no	first	25	restricted	0.110910003607588	Audible	Indo-European	FALSE	229	R1	1	restricted	FALSE	2.63905732961526	1.52605630349505	-4.23410650459726	1.47980388633447	0.665899628200553
1627	Russian	other	no	no	yes	NA	no	multi-party	no	first	25	restricted	0.110910003607588	Audible	Indo-European	FALSE	230	R2	0.853658536585366	restricted	FALSE	0.385662480811985	0.669049628980885	-1.57350590320804	1.71837064102251	1.37610725359098
1628	Russian	1PP	no	no	no	no	yes	multi-party	yes	first	25	restricted	0.110910003607588	Audible	Indo-European	FALSE	231	R1	0.857142857142857	restricted	FALSE	-0.559615787935423	-1.17411984117625	0.722134717433197	-0.352992086931771	1.09557521528315
1629	Russian	1PP	no	no	no	yes	NA	dyadic	no	first	25	restricted	0.110910003607588	Audible	Indo-European	FALSE	233	R1	0.75	restricted	FALSE	-1.04145387482816	-0.139761942375159	-0.162518929497775	-0.154091720436017	-0.229962934984982
1630	Russian	1PP	no	no	no	yes	NA	dyadic	no	first	25	restricted	0.110910003607588	Audible	Indo-European	FALSE	235	R2	0.977011494252874	restricted	FALSE	2.83321334405622	0.882389180198474	-3.77276093809464	1.80055601765659	1.77454822452975
1631	Russian	other	no	no	no	yes	yes	multi-party	no	first	25	restricted	0.110910003607588	Audible	Indo-European	FALSE	236	R2	1	restricted	FALSE	2.30258509299405	0.897941593205959	-3.29583686600433	0.224974495042235	0.286416394714934
1632	Russian	other	no	no	no	no	no	multi-party	no	first	25	restricted	0.110910003607588	Audible	Indo-European	FALSE	237	R2	0.85	restricted	FALSE	1.34992671694902	-0.53062825106217	-1.04982212449868	-0.154091720436017	1.47464143076141
1633	Russian	other	no	no	no	no	no	multi-party	no	first	25	restricted	0.110910003607588	Audible	Indo-European	FALSE	238	R2	1	restricted	FALSE	2.30258509299405	0.0870113769896297	-2.484906649788	-0.761067428434225	0.286416394714934
1634	Russian	other	no	no	no	NA	yes	multi-party	no	first	25	restricted	0.110910003607588	Audible	Indo-European	FALSE	239	R2	0.787234042553192	restricted	FALSE	0.204794412646013	-0.0416726964005681	-0.759105148351743	0.956318825369096	1.47464143076141
1636	Russian	2PP	no	no	no	NA	yes	multi-party	no	first	25	restricted	0.110910003607588	Audible	Indo-European	FALSE	241	R1	0.821428571428571	restricted	FALSE	-0.780158557549575	-0.22314355131421	-0.154150679827258	0.271827693149503	0.391046866173292
1637	Russian	other	no	no	no	yes	NA	multi-party	yes	first	25	restricted	0.110910003607588	Audible	Indo-European	FALSE	242	R2	0.816666666666667	restricted	FALSE	-0.0800427076735364	0.8754687373539	-1.52939520476056	1.28799819588901	0.488599507284946
1638	Russian	other	no	no	no	yes	yes	multi-party	no	first	25	restricted	0.110910003607588	Audible	Indo-European	FALSE	243	R2	0.821428571428571	restricted	FALSE	-0.747214401830221	0	-0.387765531008763	0.271827693149503	0.173600133486931
1639	Russian	1PP	noise	no	no	yes	NA	multi-party	no	first	25	restricted	0.110910003607588	Audible	Indo-European	FALSE	244	R1	0.775	restricted	TRUE	-0.693147180559945	0.798507696217772	-1.20397280432594	0.740102046985399	-0.229962934984982
1640	Russian	other	no	no	no	yes	NA	multi-party	no	first	25	restricted	0.110910003607588	Audible	Indo-European	FALSE	245	R2	0.903225806451613	restricted	FALSE	0.693147180559945	1.23676262714893	-2.33537491581704	0.403895700187915	-0.229962934984982
1641	Russian	other	no	no	no	no	yes	multi-party	no	first	25	restricted	0.110910003607588	Audible	Indo-European	FALSE	217	R2	1	restricted	FALSE	3.63758615972639	-0.83034830207343	-2.83321334405622	-0.352992086931771	1.9215348995398
1642	Russian	1PP	no	no	no	no	yes	multi-party	yes	first	25	restricted	0.110910003607588	Audible	Indo-European	FALSE	218	R2	0.75	restricted	FALSE	-0.693147180559945	0.287682072451781	-0.693147180559945	0.0745289845973343	-0.229962934984982
1643	Russian	other	no	no	no	yes	yes	multi-party	no	first	25	restricted	0.110910003607588	Audible	Indo-European	FALSE	219	R2	0.846153846153846	restricted	FALSE	-0.955511445027436	-0.325422400434628	0	0.176548462372813	0.286416394714934
1644	Russian	other	no	no	no	yes	yes	multi-party	no	first	25	restricted	0.110910003607588	Audible	Indo-European	FALSE	220	R1	0.898305084745763	restricted	FALSE	0	1.43848011429046	-2.13162729485041	1.26502285527539	-0.0825386683107729
1647	Russian	other	no	no	no	no	no	multi-party	no	first	25	restricted	0.110910003607588	Audible	Indo-European	FALSE	223	R1	0.884615384615385	restricted	FALSE	-0.693147180559945	1.06087196068526	-1.46633706879343	0.176548462372813	-0.792246782040526
1648	Russian	other	overlap	no	no	yes	yes	multi-party	yes	first	25	restricted	0.110910003607588	Audible	Indo-European	FALSE	224	R1	0	restricted	TRUE	1.38629436111989	-1.6094379124341	0	-2.59351298175464	-0.579530163693602
1651	Russian	other	no	no	no	no	NA	multi-party	no	first	25	restricted	0.110910003607588	Audible	Indo-European	FALSE	227	R1	0.813953488372093	restricted	FALSE	0.287682072451781	0.428995605518359	-1.27629346590556	0.836759043278072	0.82377579153367
1653	Russian	other	no	no	yes	yes	no	dyadic	no	first	26	NA	0.110910003607588	Audible	Indo-European	FALSE	249	R2	0.75	restricted	FALSE	0.693147180559945	-0.405465108108164	-0.693147180559945	-1.82919709941277	-0.579530163693602
1654	Russian	other	no	no	no	no	yes	dyadic	no	first	26	restricted	0.110910003607588	Audible	Indo-European	FALSE	260	R1	0.822222222222222	restricted	FALSE	0.125163142954006	0.340926586970593	-1.09861228866811	0.897777107709616	0.8966748487874
1655	Russian	other	no	no	no	no	no	dyadic	yes	first	26	restricted	0.110910003607588	Audible	Indo-European	FALSE	250	R2	0.830188679245283	restricted	FALSE	0.733969175080201	0.359374000907897	-1.48538526376412	1.11891209385594	1.37610725359098
1656	Russian	other	no	no	no	no	yes	dyadic	no	first	26	restricted	0.110910003607588	Audible	Indo-European	FALSE	251	O	0.828571428571429	open	FALSE	-2.16905370036952	-0.667829372575656	0.559615787935423	-0.154091720436017	-0.579530163693602
1657	Russian	1PP	no	yes	yes	NA	no	dyadic	no	first	26	open	0.110910003607588	Audible	Indo-European	FALSE	252	R2	0.909090909090909	restricted	FALSE	1.01160091167848	0.382992252256106	-1.70474809223843	-0.035257471025913	0.391046866173292
1658	Russian	other	no	no	no	yes	yes	dyadic	no	first	26	restricted	0.110910003607588	Audible	Indo-European	FALSE	253	R2	1	restricted	FALSE	1.74919985480926	-0.523248143764548	-1.38629436111989	-0.425891144185501	1.27034675919508
1659	Russian	1PP	no	yes	yes	no	no	dyadic	yes	first	26	restricted	0.110910003607588	Audible	Indo-European	FALSE	254	R1	0.86	restricted	FALSE	-2.07944154167984	-0.0769610411361283	-0.0408219945202552	1.0399048027348	-0.229962934984982
1660	Russian	other	no	no	no	no	NA	dyadic	yes	first	26	restricted	0.110910003607588	Audible	Indo-European	FALSE	255	R2	0.810810810810811	restricted	FALSE	-0.971860583028966	-0.49783842823918	0.176930708159078	0.403895700187915	0.665899628200553
1661	Russian	other	no	no	yes	NA	NA	dyadic	no	first	26	restricted	0.110910003607588	Audible	Indo-European	FALSE	256	R1	1	restricted	FALSE	-1.35812348415319	-3.78418963391826	3.55534806148941	-2.59351298175464	0.173600133486931
1662	Russian	other	no	no	NA	NA	NA	multi-party	no	first	26	restricted	0.110910003607588	Audible	Indo-European	FALSE	257	R1	0.793103448275862	restricted	FALSE	-1.75785791755237	-0.693147180559945	0.534082485930258	-0.352992086931771	-0.394184763624107
1663	Russian	other	no	no	no	no	NA	multi-party	no	first	26	restricted	0.110910003607588	Audible	Indo-European	FALSE	258	R2	0.814285714285714	restricted	FALSE	0.146603474191875	0.534923175345051	-1.30405626288292	1.49962292889385	1.21440946469326
1665	Russian	other	overlap	yes	yes	no	no	dyadic	no	first	26	restricted	0.110910003607588	Audible	Indo-European	FALSE	261	R2	0.884615384615385	restricted	TRUE	1.17865499634165	0.424883193965266	-1.87180217690159	0.176548462372813	0.579971519508917
1666	Russian	1PP	no	no	no	no	yes	dyadic	yes	first	26	restricted	0.110910003607588	Audible	Indo-European	FALSE	262	R1	1	restricted	FALSE	3.91202300542815	-0.268263986594679	-3.66356164612965	0.706388369946685	2.28957173845397
1667	Russian	1PP	no	no	no	no	NA	multi-party	no	first	26	restricted	0.110910003607588	Audible	Indo-European	FALSE	263	O	1	open	FALSE	0.693147180559945	1.6094379124341	-2.70805020110221	-0.502670726009725	-1.04184316674849
1668	Russian	other	no	no	no	no	no	multi-party	yes	first	26	open	0.110910003607588	Audible	Indo-European	FALSE	264	O	0.375	open	FALSE	-2.77258872223978	-0.53062825106217	0.470003629245736	-0.963250541004236	-1.34384604603547
1669	Russian	other	no	yes	yes	no	yes	multi-party	no	first	26	open	0.110910003607588	Audible	Indo-European	FALSE	265	R1	0.888888888888889	restricted	FALSE	-0.0769610411361283	-0.655406852577098	0	0.224974495042235	1.37610725359098
1671	Russian	other	no	no	no	no	no	multi-party	no	first	26	restricted	0.110910003607588	Audible	Indo-European	FALSE	246	R1	0.961538461538462	restricted	FALSE	-2.9704144655697	-3.02042488614436	2.9704144655697	-1.82919709941277	-0.579530163693602
1672	Russian	other	no	no	no	no	no	multi-party	yes	first	26	restricted	0.110910003607588	Audible	Indo-European	FALSE	247	R2	1	restricted	FALSE	2.56494935746154	1.33123458393686	-3.97029191355212	1.11891209385594	0.579971519508917
1673	Russian	other	overlap	no	no	yes	no	multi-party	no	first	26	restricted	0.110910003607588	Audible	Indo-European	FALSE	248	R1	0.583333333333333	restricted	TRUE	0.587786664902119	-0.154150679827258	-0.8754687373539	-0.761067428434225	0.173600133486931
1674	Russian	other	no	no	no	no	no	multi-party	no	first	17	NA	0.110910003607588	Audible	Indo-European	FALSE	175	R2	0.689655172413793	restricted	FALSE	-1.57553636075842	-0.22314355131421	0.0350913198112702	0.271827693149503	-0.229962934984982
1677	Russian	other	no	no	no	yes	yes	multi-party	no	first	16	restricted	0.110910003607588	Audible	Indo-European	FALSE	176	R1	0.25	restricted	FALSE	0.287682072451781	-0.934309237376833	0.0870113769896297	-0.858620069545879	0.82377579153367
1678	Russian	other	no	no	no	yes	yes	multi-party	no	first	16	restricted	0.110910003607588	Audible	Indo-European	FALSE	177	R1	0.875	restricted	FALSE	-0.847297860387204	0.470003629245736	-0.826678573184468	-0.425891144185501	-0.792246782040526
1679	Russian	other	no	no	no	yes	yes	multi-party	no	first	65	NA	0.110910003607588	Audible	Indo-European	FALSE	505	R2	0.982456140350877	restricted	FALSE	2.63905732961526	0.641853886172395	-3.3499040872746	1.21794448630004	1.52149462886867
1680	Russian	other	no	no	no	no	no	multi-party	no	first	56	NA	0.110910003607588	Audible	Indo-European	FALSE	352	R1	0.8	restricted	FALSE	-1.09861228866811	-0.510825623765991	0.22314355131421	-0.761067428434225	-0.394184763624107
1681	Russian	1PP	no	no	yes	NA	no	multi-party	yes	first	56	restricted	0.110910003607588	Audible	Indo-European	FALSE	353	O	1	open	FALSE	0	2.35137525716348	-3.04452243772342	-0.0934513998983739	-1.34384604603547
1685	Russian	other	no	no	yes	no	no	multi-party	yes	first	56	restricted	0.110910003607588	Audible	Indo-European	FALSE	357	R1	0.76	restricted	FALSE	-0.446287102628419	-1.07451473708905	0.579818495252942	-0.583767307518618	0.82377579153367
1686	Russian	other	no	no	yes	yes	NA	multi-party	no	first	56	restricted	0.110910003607588	Audible	Indo-European	FALSE	358	O	1	open	FALSE	-0.916290731874155	0	-0.336472236621213	-1.33220560402994	-1.04184316674849
1687	Russian	other	overlap	no	yes	NA	no	multi-party	no	first	56	open	0.110910003607588	Audible	Indo-European	FALSE	359	O	NA	open	TRUE	1.38629436111989	-1.6094379124341	0	-2.59351298175464	-0.579530163693602
1689	Russian	other	no	no	no	yes	yes	multi-party	no	first	56	restricted	0.110910003607588	Audible	Indo-European	FALSE	361	R1	0.730769230769231	restricted	FALSE	-0.773189888233482	-0.54654370636807	0.167054084663166	-0.035257471025913	0.488599507284946
1690	Russian	other	no	NA	NA	NA	NA	multi-party	no	first	56	restricted	0.110910003607588	Audible	Indo-European	FALSE	362	O	0.916666666666667	open	FALSE	-1.6094379124341	0	-0.182321556793955	-0.761067428434225	-1.04184316674849
1691	Russian	other	no	no	no	NA	yes	multi-party	no	first	56	open	0.110910003607588	Audible	Indo-European	FALSE	363	R2	0.611111111111111	restricted	FALSE	0.0800427076735364	-0.328504066972036	-0.405465108108164	-0.283600101383767	0.579971519508917
1692	Russian	1PP	no	no	no	yes	no	dyadic	no	first	56	restricted	0.110910003607588	Audible	Indo-European	FALSE	364	R1	0.772727272727273	restricted	FALSE	-0.0645385211375712	-0.34294475112683	-0.318453731118535	-0.035257471025913	0.746996209709446
1693	Russian	other	no	no	no	NA	no	multi-party	yes	first	57	NA	0.110910003607588	Audible	Indo-European	FALSE	367	R1	0.866666666666667	restricted	FALSE	0	0.628608659422374	-1.32175583998232	-0.502670726009725	-0.579530163693602
1694	Russian	1PP	overlap	no	no	NA	NA	multi-party	no	first	57	restricted	0.110910003607588	Audible	Indo-European	FALSE	369	R1	0.769230769230769	restricted	TRUE	-2.15948424935337	-0.322773392263051	0.213574100298059	-0.0934513998983739	-0.792246782040526
1698	Russian	2PP	no	no	no	NA	NA	multi-party	no	first	57	restricted	0.110910003607588	Audible	Indo-European	FALSE	377	R2	0.666666666666667	restricted	FALSE	-0.287682072451781	0.538996500732687	-1.09861228866811	-0.761067428434225	-0.792246782040526
1699	Russian	other	overlap	no	no	yes	no	multi-party	no	first	57	restricted	0.110910003607588	Audible	Indo-European	FALSE	379	R2	0.789473684210526	restricted	TRUE	-0.747214401830221	-1.13497993283898	0.747214401830221	-1.07606680223224	0.173600133486931
1700	Russian	other	no	no	yes	yes	yes	multi-party	yes	first	57	restricted	0.110910003607588	Audible	Indo-European	FALSE	368	R1	0.818965517241379	restricted	FALSE	-1.05860695405441	0.563935449079939	-0.861769892995738	2.20237344386632	0.8966748487874
1701	Russian	other	no	no	no	NA	no	multi-party	no	first	57	restricted	0.110910003607588	Audible	Indo-European	FALSE	371	O	0.642857142857143	open	FALSE	-0.916290731874155	0.693147180559945	-1.02961941718116	-0.583767307518618	-1.04184316674849
1703	Russian	1PP	overlap	no	no	yes	no	multi-party	no	first	57	restricted	0.110910003607588	Audible	Indo-European	FALSE	373	O	0	open	TRUE	-1.87180217690159	-0.143100843640673	0	-0.669695416210254	-1.04184316674849
1705	Russian	other	no	no	no	yes	yes	multi-party	no	first	57	restricted	0.110910003607588	Audible	Indo-European	FALSE	378	R2	1	restricted	FALSE	1.79175946922805	0.762140052046897	-2.70805020110221	-0.502670726009725	-0.229962934984982
1706	Russian	1PP	noise	no	yes	yes	no	multi-party	no	first	57	restricted	0.110910003607588	Audible	Indo-European	FALSE	365	O	0.8	open	TRUE	-1.32175583998232	-0.641853886172395	0.405465108108164	-0.963250541004236	-0.579530163693602
1707	Russian	other	no	no	yes	no	yes	multi-party	no	first	57	open	0.110910003607588	Audible	Indo-European	FALSE	366	O	0.652173913043478	open	FALSE	-1.01160091167848	0.42744401482694	-0.737598943130779	0.0206798234759127	-0.579530163693602
1708	Russian	other	no	no	no	NA	yes	multi-party	yes	first	11	NA	0.110910003607588	Audible	Indo-European	FALSE	115	R1	0.877551020408163	restricted	FALSE	-0.693147180559945	1.69459572077441	-2.10006082888257	1.0125773808306	-0.792246782040526
1709	Russian	other	no	no	no	NA	yes	multi-party	no	first	11	restricted	0.110910003607588	Audible	Indo-European	FALSE	116	R1	0.866666666666667	restricted	FALSE	-1.6094379124341	-1.79175946922805	1.6094379124341	-1.47962987070415	-0.229962934984982
1710	Russian	other	no	no	no	no	yes	multi-party	yes	first	11	restricted	0.110910003607588	Audible	Indo-European	FALSE	117	R1	0.8	restricted	FALSE	-1.07044141170141	-1.36524095192206	1.07044141170141	-0.761067428434225	0.488599507284946
1712	Russian	other	no	no	no	yes	yes	multi-party	no	first	11	restricted	0.110910003607588	Audible	Indo-European	FALSE	119	R2	1	restricted	FALSE	3.04452243772342	-0.0465200156348928	-3.04452243772342	-0.0934513998983739	1.1562155358208
1713	Russian	1PP	no	no	no	yes	yes	multi-party	no	first	11	restricted	0.110910003607588	Audible	Indo-European	FALSE	120	R1	0.789473684210526	restricted	FALSE	-0.111225635110224	-1.50407739677627	0.864997437486605	-1.19845923246774	0.8966748487874
1714	Russian	other	no	no	no	yes	yes	multi-party	no	first	11	restricted	0.110910003607588	Audible	Indo-European	FALSE	114	R1	0.814814814814815	restricted	FALSE	-0.826678573184468	0.160342650075179	-0.523248143764548	0.224974495042235	-0.0825386683107729
1715	Russian	other	no	no	no	NA	yes	multi-party	no	first	58	NA	0.110910003607588	Audible	Indo-European	FALSE	396	R1	0.85	restricted	FALSE	-0.980829253011726	0.59783700075562	-0.916290731874155	-0.154091720436017	-0.792246782040526
1716	Russian	other	overlap	no	yes	yes	no	multi-party	no	first	58	restricted	0.110910003607588	Audible	Indo-European	FALSE	383	O	0.277777777777778	open	TRUE	-1.17865499634165	0.0571584138399486	-0.325422400434628	-0.283600101383767	-0.579530163693602
1717	Russian	other	no	no	no	NA	yes	multi-party	no	first	58	open	0.110910003607588	Audible	Indo-European	FALSE	384	R2	1	restricted	FALSE	2.39789527279837	-0.405465108108164	-2.07944154167984	-1.19845923246774	0.391046866173292
1718	Russian	other	no	no	no	no	NA	multi-party	yes	first	58	restricted	0.110910003607588	Audible	Indo-European	FALSE	385	R2	1	restricted	FALSE	2.70805020110221	0.117783035656383	-2.89037175789616	-0.283600101383767	0.746996209709446
1719	Russian	other	overlap	no	no	no	no	multi-party	yes	first	58	restricted	0.110910003607588	Audible	Indo-European	FALSE	386	R2	0.829268292682927	restricted	TRUE	0	0.717839793150317	-1.41098697371026	0.773045841405957	0.286416394714934
1720	Russian	1PP	no	no	no	yes	yes	multi-party	yes	first	58	restricted	0.110910003607588	Audible	Indo-European	FALSE	387	O	0.260869565217391	open	FALSE	-3.13549421592915	-0.182321556793955	0.139761942375159	-0.154091720436017	-1.34384604603547
1723	Russian	1PP	overlap	no	no	NA	yes	multi-party	no	first	58	restricted	0.110910003607588	Audible	Indo-European	FALSE	390	O	1	open	TRUE	1.38629436111989	1.16315080980568	-2.77258872223978	-0.425891144185501	-0.579530163693602
1725	Russian	other	no	no	no	NA	NA	multi-party	yes	first	58	restricted	0.110910003607588	Audible	Indo-European	FALSE	392	R2	1	restricted	FALSE	2.77258872223978	0.927986771637346	-3.76120011569356	0.836759043278072	0.82377579153367
1727	Russian	1PP	no	no	no	yes	NA	multi-party	no	first	58	restricted	0.110910003607588	Audible	Indo-European	FALSE	394	O	0.5625	open	FALSE	-1.94591014905531	0.693147180559945	-0.826678573184468	-0.425891144185501	-1.34384604603547
1728	Russian	1PP	no	no	no	NA	no	multi-party	yes	first	58	open	0.110910003607588	Audible	Indo-European	FALSE	395	R1	0.3	restricted	FALSE	-1.6094379124341	-0.182321556793955	0	-0.154091720436017	-0.579530163693602
1729	Russian	1PP	no	no	yes	yes	NA	multi-party	no	first	58	restricted	0.110910003607588	Audible	Indo-European	FALSE	397	R2	0.916666666666667	restricted	FALSE	0.405465108108164	0.182321556793955	-1.09861228866811	-0.761067428434225	-0.229962934984982
1730	Russian	1PP	overlap	no	no	yes	yes	multi-party	no	first	58	restricted	0.110910003607588	Audible	Indo-European	FALSE	398	R2	1	restricted	TRUE	1.94591014905531	1.38629436111989	-3.46573590279973	0.445361835532061	-0.0825386683107729
1731	Russian	other	no	no	no	NA	yes	multi-party	no	first	58	restricted	0.110910003607588	Audible	Indo-European	FALSE	399	R2	0.911764705882353	restricted	FALSE	1.20397280432594	0.961411167154625	-2.42774823594805	0.524881288810584	0.286416394714934
1732	Russian	other	no	no	no	yes	yes	multi-party	no	first	58	restricted	0.110910003607588	Audible	Indo-European	FALSE	380	R2	0.810810810810811	restricted	FALSE	-0.0465200156348928	-0.150282203049338	-0.519875459285909	0.636501271951081	1.1562155358208
1733	Russian	other	no	no	no	NA	NA	multi-party	no	first	58	restricted	0.110910003607588	Audible	Indo-European	FALSE	381	R2	0.785714285714286	restricted	FALSE	-0.559615787935423	-1.01160091167848	0.559615787935423	-1.19845923246774	0.0512077032514333
1734	Russian	other	no	no	no	no	NA	multi-party	no	first	58	restricted	0.110910003607588	Audible	Indo-European	FALSE	382	R1	0.953846153846154	restricted	FALSE	0	2.0949457282158	-2.78809290877575	1.39768741543567	-0.579530163693602
1735	Russian	other	no	yes	no	no	no	multi-party	yes	first	59	NA	0.110910003607588	Audible	Indo-European	FALSE	400	R1	0.676470588235294	restricted	FALSE	-0.481838086892738	-1.36827585561721	0.887303195000903	-0.583767307518618	1.1562155358208
1736	Russian	other	no	no	no	yes	yes	multi-party	no	first	63	NA	0.110910003607588	Audible	Indo-European	FALSE	466	R2	1	restricted	FALSE	1.25276296849537	0.510825623765991	-2.01490302054226	-0.502670726009725	-0.0825386683107729
1737	Russian	other	no	no	no	yes	yes	multi-party	no	first	63	restricted	0.110910003607588	Audible	Indo-European	FALSE	486	R2	0.857142857142857	restricted	FALSE	0.587786664902119	-0.287682072451781	-0.741937344729377	-0.0934513998983739	0.966066834335404
1738	Russian	other	no	no	no	yes	yes	multi-party	no	first	63	restricted	0.110910003607588	Audible	Indo-European	FALSE	467	O	0.522727272727273	open	FALSE	-3.78418963391826	-0.715620036412004	0.693147180559945	-0.035257471025913	-1.34384604603547
1739	Russian	1PP	no	no	no	yes	yes	multi-party	no	first	63	open	0.110910003607588	Audible	Indo-European	FALSE	483	R2	0.92	restricted	FALSE	1.94591014905531	0.44628710262842	-2.52572864430826	0.126440317871813	0.665899628200553
1740	Russian	other	no	no	no	no	no	multi-party	no	first	63	restricted	0.110910003607588	Audible	Indo-European	FALSE	487	O	0.875	open	FALSE	-0.826678573184468	-0.832909122935104	0.470003629245736	-0.963250541004236	-0.0825386683107729
1745	Russian	other	no	no	no	yes	yes	multi-party	yes	first	63	restricted	0.110910003607588	Audible	Indo-European	FALSE	468	R1	1	restricted	FALSE	3.09104245335832	0.889857474806	-4.02535169073515	1.19381637857726	1.21440946469326
1746	Russian	1PP	no	no	no	yes	yes	multi-party	no	first	63	restricted	0.110910003607588	Audible	Indo-European	FALSE	469	R2	0.857142857142857	restricted	FALSE	0.154150679827258	-0.619039208406224	-0.154150679827258	0.805254131553834	2.054921067273
1747	Russian	other	no	no	no	NA	yes	multi-party	no	first	63	restricted	0.110910003607588	Audible	Indo-European	FALSE	470	R2	0.904761904761905	restricted	FALSE	0.356674943938732	0.211309093667207	-1.09861228866811	-0.0934513998983739	0.286416394714934
1750	Russian	1PP	overlap	no	yes	yes	no	multi-party	no	first	63	restricted	0.110910003607588	Audible	Indo-European	FALSE	473	O	0	open	TRUE	-1.87180217690159	-0.143100843640673	0	-0.669695416210254	-1.04184316674849
1753	Russian	other	no	no	no	yes	no	multi-party	no	first	63	restricted	0.110910003607588	Audible	Indo-European	FALSE	476	R2	1	restricted	FALSE	2.89037175789616	0	-2.94443897916644	-0.217393179070161	0.966066834335404
1754	Russian	other	no	no	no	yes	no	multi-party	no	first	63	restricted	0.110910003607588	Audible	Indo-European	FALSE	477	R1	1	restricted	FALSE	1.79175946922805	0.619039208406224	-2.56494935746154	-0.669695416210254	-0.229962934984982
1755	Russian	1PP	no	no	no	yes	yes	multi-party	no	first	63	restricted	0.110910003607588	Audible	Indo-European	FALSE	478	R1	0.681818181818182	restricted	FALSE	0.348306694268216	-0.276253376628158	-0.606135803570316	-0.035257471025913	0.8966748487874
1758	Russian	2PP	no	no	no	yes	yes	multi-party	yes	first	63	restricted	0.110910003607588	Audible	Indo-European	FALSE	481	R2	0.983050847457627	restricted	FALSE	2.91777073208428	1.10712297833602	-4.07753744390572	2.22636004360049	1.88616820767025
1759	Russian	other	no	no	no	NA	yes	multi-party	no	first	63	restricted	0.110910003607588	Audible	Indo-European	FALSE	482	R1	0.75	restricted	FALSE	0.117783035656383	-1.22377543162212	0.470003629245736	-1.64385169934328	0.173600133486931
1760	Russian	2PP	no	no	no	yes	yes	multi-party	no	first	63	restricted	0.110910003607588	Audible	Indo-European	FALSE	484	R2	0.777777777777778	restricted	FALSE	0.130053128248198	-1.29928298413026	0.538996500732687	-0.0934513998983739	2.02271277712513
1762	Siwu	other	no	no	no	no	no	dyadic	no	first	99	NA	0.0407045241555325	Audible	Niger-Congo	FALSE	845	R1	0.814814814814815	restricted	FALSE	1.28093384546206	0.160342650075179	-1.68639895357023	0.224974495042235	0.966066834335404
1763	Siwu	other	overlap	yes	yes	no	NA	multi-party	no	first	99	restricted	0.0407045241555325	Audible	Niger-Congo	FALSE	846	O	0	open	TRUE	-0.980829253011726	-0.318453731118535	0	-1.19845923246774	-0.792246782040526
1764	Siwu	other	no	no	no	no	yes	dyadic	no	first	99	open	0.0407045241555325	Audible	Niger-Congo	FALSE	847	R1	0.916666666666667	restricted	FALSE	-3.58351893845611	-0.114410351177744	0.0870113769896297	0.4856693687923	-1.34384604603547
1765	Siwu	1PP	no	yes	no	no	no	multi-party	yes	first	99	restricted	0.0407045241555325	Audible	Niger-Congo	FALSE	848	R1	0.727272727272727	restricted	FALSE	0.470003629245736	-0.167054084663166	-0.78845736036427	-0.858620069545879	0.0512077032514333
1767	Siwu	other	overlap	yes	yes	NA	NA	multi-party	no	first	165	NA	0.0407045241555325	Audible	Niger-Congo	FALSE	1305	R1	1	restricted	TRUE	-0.287682072451781	-0.241162056816888	-0.318453731118535	-0.858620069545879	-0.229962934984982
1768	Siwu	1PP	overlap	NA	NA	NA	NA	multi-party	no	first	165	restricted	0.0407045241555325	Audible	Niger-Congo	FALSE	1306	O	0.2	open	TRUE	-1.38629436111989	0	-0.22314355131421	-0.963250541004236	-1.04184316674849
1769	Siwu	1PP	overlap	no	yes	no	no	multi-party	no	first	165	open	0.0407045241555325	Audible	Niger-Congo	FALSE	1307	O	0	open	TRUE	-2.07944154167984	-0.117783035656384	0	-1.19845923246774	-1.34384604603547
1771	Siwu	other	noise	no	no	no	no	multi-party	yes	first	165	restricted	0.0407045241555325	Audible	Niger-Congo	FALSE	1308	R1	0.846153846153846	restricted	TRUE	0.650587566141149	-0.297251523467932	-0.773189888233482	0.176548462372813	1.27034675919508
1772	Siwu	other	no	no	no	no	no	multi-party	no	first	165	restricted	0.0407045241555325	Audible	Niger-Congo	FALSE	1309	R2	0.777777777777778	restricted	FALSE	-0.8754687373539	0.462623521948113	-0.810930216216329	0.224974495042235	-0.394184763624107
1773	Siwu	other	noise	no	no	no	no	multi-party	no	first	165	restricted	0.0407045241555325	Audible	Niger-Congo	FALSE	1310	R2	0.925925925925926	restricted	TRUE	1.25276296849537	1.09861228866811	-2.60268968544438	0.224974495042235	-0.0825386683107729
1774	Siwu	other	noise	no	no	NA	NA	multi-party	no	first	165	restricted	0.0407045241555325	Audible	Niger-Congo	FALSE	1311	O	0.305555555555556	open	TRUE	-2.52572864430826	0.287682072451781	-0.364643113587909	0.600245755008535	-1.04184316674849
1775	Siwu	other	no	yes	no	NA	NA	multi-party	no	first	165	open	0.0407045241555325	Audible	Niger-Congo	FALSE	1312	O	1	open	FALSE	0.693147180559945	0.847297860387204	-1.94591014905531	-1.33220560402994	-1.04184316674849
1777	Siwu	other	no	no	no	no	no	multi-party	no	first	165	open	0.0407045241555325	Audible	Niger-Congo	FALSE	1313	R2	1	restricted	FALSE	0.405465108108164	1.7227665977411	-2.63905732961526	0.271827693149503	-0.792246782040526
1779	Siwu	2PP	no	no	no	no	no	multi-party	no	first	165	restricted	0.0407045241555325	Audible	Niger-Congo	FALSE	1314	R1	0.962962962962963	restricted	FALSE	-1.90954250488444	-2.33537491581704	2.19722457733622	-2.0419137177597	-0.579530163693602
1780	Siwu	other	no	no	no	NA	NA	multi-party	no	first	165	restricted	0.0407045241555325	Audible	Niger-Congo	FALSE	1315	R2	1	restricted	FALSE	0	-0.470003629245736	-0.22314355131421	-1.64385169934328	-0.579530163693602
1781	Siwu	other	no	no	no	NA	NA	multi-party	no	first	165	restricted	0.0407045241555325	Audible	Niger-Congo	FALSE	1316	R2	0.775	restricted	FALSE	-0.897941593205959	0.0512932943875505	-0.393042588109607	0.740102046985399	0.391046866173292
1782	Siwu	other	no	no	no	no	NA	multi-party	no	first	165	restricted	0.0407045241555325	Audible	Niger-Congo	FALSE	1317	R2	0.96	restricted	FALSE	1.6094379124341	0.733969175080201	-2.52572864430826	0.126440317871813	0.286416394714934
1783	Siwu	other	no	no	no	no	no	multi-party	yes	first	165	restricted	0.0407045241555325	Audible	Niger-Congo	FALSE	1318	R2	0.9375	restricted	FALSE	1.38629436111989	0.470003629245736	-2.07944154167984	-0.425891144185501	0.0512077032514333
1784	Siwu	other	no	no	no	no	yes	multi-party	yes	first	165	restricted	0.0407045241555325	Audible	Niger-Congo	FALSE	1319	R2	0.896551724137931	restricted	FALSE	0.405465108108164	0.371563556432483	-1.28785428830664	0.317207019437389	0.488599507284946
1785	Siwu	other	no	no	no	no	no	multi-party	no	first	166	NA	0.0407045241555325	Audible	Niger-Congo	FALSE	1325	R1	0.846153846153846	restricted	FALSE	0.336472236621213	0.0800427076735364	-0.955511445027436	-0.669695416210254	-0.0825386683107729
1786	Siwu	1PP	overlap	no	yes	no	yes	multi-party	no	first	166	restricted	0.0407045241555325	Audible	Niger-Congo	FALSE	1326	O	0.8	open	TRUE	-2.01490302054226	-0.887303195000903	0.762140052046897	-1.33220560402994	-1.04184316674849
1787	Siwu	other	no	no	no	no	no	multi-party	no	first	166	open	0.0407045241555325	Audible	Niger-Congo	FALSE	1327	R2	1	restricted	FALSE	0.510825623765991	0	-0.980829253011726	-1.19845923246774	-0.394184763624107
1789	Siwu	other	no	no	no	no	no	multi-party	no	first	166	restricted	0.0407045241555325	Audible	Niger-Congo	FALSE	1328	R2	1	restricted	FALSE	1.79175946922805	0.944461608840852	-2.89037175789616	-0.283600101383767	-0.229962934984982
1791	Siwu	1PP	no	yes	no	no	no	multi-party	no	first	166	restricted	0.0407045241555325	Audible	Niger-Congo	FALSE	1329	R1	0.866666666666667	restricted	FALSE	-0.31015492830384	-0.619039208406224	0.0689928714869514	-0.583767307518618	0.391046866173292
1792	Siwu	other	no	no	no	yes	yes	dyadic	no	first	166	restricted	0.0407045241555325	Audible	Niger-Congo	FALSE	1330	R2	1	restricted	FALSE	1.54044504094715	-0.0606246218164349	-1.67397643357167	-0.425891144185501	0.665899628200553
1793	Siwu	1PP	no	no	no	yes	yes	multi-party	no	first	166	restricted	0.0407045241555325	Audible	Niger-Congo	FALSE	1331	O	0.5	open	FALSE	-1.50407739677627	0.492476485097794	-0.693147180559945	-0.283600101383767	-1.04184316674849
1796	Siwu	other	no	no	no	no	no	multi-party	no	first	166	open	0.0407045241555325	Audible	Niger-Congo	FALSE	1332	R2	0.941176470588235	restricted	FALSE	1.09861228866811	0.75377180237638	-2.14006616349627	-0.352992086931771	-0.229962934984982
1797	Siwu	other	no	no	no	yes	NA	multi-party	yes	first	166	restricted	0.0407045241555325	Audible	Niger-Congo	FALSE	1333	O	0.290322580645161	open	FALSE	-2.7408400239252	-0.405465108108164	0.34294475112683	-0.035257471025913	-1.04184316674849
1798	Siwu	1PP	no	no	no	yes	yes	multi-party	no	first	166	open	0.0407045241555325	Audible	Niger-Congo	FALSE	1334	O	0.909090909090909	open	FALSE	-1.70474809223843	-0.619039208406224	0.451985123743057	-1.33220560402994	-1.04184316674849
1801	Siwu	2PP	no	no	no	no	no	dyadic	no	first	166	open	0.0407045241555325	Audible	Niger-Congo	FALSE	1320	R2	0.833333333333333	restricted	FALSE	0.847297860387204	-0.510825623765991	-0.693147180559945	-1.47962987070415	-0.0825386683107729
1802	Siwu	other	no	no	no	yes	no	dyadic	no	first	166	restricted	0.0407045241555325	Audible	Niger-Congo	FALSE	1321	R2	1	restricted	FALSE	1.79175946922805	0.762140052046897	-2.70805020110221	-0.502670726009725	-0.229962934984982
1804	Siwu	other	no	no	no	no	no	dyadic	no	first	166	restricted	0.0407045241555325	Audible	Niger-Congo	FALSE	1322	R2	0.928571428571429	restricted	FALSE	1.54044504094715	-0.194156014440958	-1.54044504094715	-0.583767307518618	0.665899628200553
1805	Siwu	other	overlap	no	no	no	yes	dyadic	no	first	166	restricted	0.0407045241555325	Audible	Niger-Congo	FALSE	1323	R2	0.933333333333333	restricted	TRUE	1.54044504094715	0.567984037605939	-2.30258509299405	0.361202380721499	0.665899628200553
1806	Siwu	other	no	no	no	no	yes	dyadic	no	first	166	restricted	0.0407045241555325	Audible	Niger-Congo	FALSE	1324	R2	0.944444444444444	restricted	FALSE	1.70474809223843	1.01856958099457	-2.89037175789616	0.600245755008535	0.391046866173292
1807	Siwu	other	no	no	no	no	no	multi-party	no	first	170	NA	0.0407045241555325	Audible	Niger-Congo	FALSE	1368	R1	0.878048780487805	restricted	FALSE	-0.773189888233482	0.769133087537867	-1.14862270924277	0.773045841405957	-0.229962934984982
1808	Siwu	other	no	no	no	NA	no	multi-party	no	first	170	restricted	0.0407045241555325	Audible	Niger-Congo	FALSE	1369	R1	0.833333333333333	restricted	FALSE	-1.145132304303	-0.189241999638528	-0.0870113769896298	0.0745289845973343	-0.0825386683107729
1809	Siwu	1PP	no	yes	no	NA	yes	multi-party	no	first	170	restricted	0.0407045241555325	Audible	Niger-Congo	FALSE	1370	R2	0.964285714285714	restricted	FALSE	0.405465108108164	1.02961941718116	-1.94591014905531	0.271827693149503	-0.229962934984982
1811	Siwu	other	overlap	no	no	NA	no	multi-party	no	first	170	restricted	0.0407045241555325	Audible	Niger-Congo	FALSE	1371	R1	0.772727272727273	restricted	TRUE	-0.893817876022096	-1.48807705542983	1.145132304303	-1.33220560402994	0.173600133486931
1813	Siwu	other	no	no	no	yes	yes	multi-party	no	first	170	restricted	0.0407045241555325	Audible	Niger-Congo	FALSE	1372	R1	0.9	restricted	FALSE	-0.117783035656384	0.85566611005772	-1.49165487677772	0.740102046985399	0.0512077032514333
1814	Siwu	other	overlap	no	no	no	no	multi-party	yes	first	170	restricted	0.0407045241555325	Audible	Niger-Congo	FALSE	1373	R1	1	restricted	TRUE	1.09861228866811	1.50407739677627	-2.89037175789616	-0.283600101383767	-0.792246782040526
1815	Siwu	1PP	no	no	no	yes	no	multi-party	no	first	170	restricted	0.0407045241555325	Audible	Niger-Congo	FALSE	1374	R1	0.769230769230769	restricted	FALSE	-0.510825623765991	0.485507815781701	-0.955511445027436	0.176548462372813	-0.229962934984982
1817	Siwu	2PP	no	no	no	no	yes	multi-party	yes	first	170	restricted	0.0407045241555325	Audible	Niger-Congo	FALSE	1375	R2	0.826086956521739	restricted	FALSE	-0.884202417322655	-1.28401551199947	0.93826963859293	-0.283600101383767	1.03227375664901
1818	Siwu	other	no	no	no	no	yes	multi-party	no	first	170	restricted	0.0407045241555325	Audible	Niger-Congo	FALSE	1376	R2	0.8	restricted	FALSE	0.405465108108164	-0.287682072451781	-0.628608659422374	-0.502670726009725	0.488599507284946
1819	Siwu	other	no	no	no	no	no	multi-party	no	first	170	restricted	0.0407045241555325	Audible	Niger-Congo	FALSE	1377	R2	0.92	restricted	FALSE	1.94591014905531	0.44628710262842	-2.52572864430826	0.126440317871813	0.665899628200553
1821	Siwu	other	no	no	no	no	no	multi-party	yes	first	170	restricted	0.0407045241555325	Audible	Niger-Congo	FALSE	1378	R1	0.692307692307692	restricted	FALSE	-1.20397280432594	0	-0.262364264467491	0.176548462372813	-0.229962934984982
1822	Siwu	1PP	no	yes	yes	yes	no	multi-party	yes	first	170	restricted	0.0407045241555325	Audible	Niger-Congo	FALSE	1379	R1	0.676470588235294	restricted	FALSE	-0.287682072451781	0.194156014440957	-0.75377180237638	0.524881288810584	0.488599507284946
1823	Siwu	1PP	overlap	no	no	yes	yes	multi-party	yes	first	170	restricted	0.0407045241555325	Audible	Niger-Congo	FALSE	1380	R1	0.652173913043478	restricted	TRUE	-0.167054084663166	-0.0425596144187959	-0.570544858467613	0.0206798234759127	0.391046866173292
1824	Siwu	other	overlap	no	NA	NA	NA	multi-party	yes	first	170	restricted	0.0407045241555325	Audible	Niger-Congo	FALSE	1381	R1	1	restricted	TRUE	1.09861228866811	2.42036812865043	-3.80666248977032	0.897777107709616	-0.792246782040526
1827	Siwu	other	no	no	no	no	no	multi-party	yes	first	170	restricted	0.0407045241555325	Audible	Niger-Congo	FALSE	1383	R1	1	restricted	FALSE	1.79175946922805	0.538996500732687	-2.484906649788	-0.761067428434225	-0.229962934984982
1829	Siwu	1PP	overlap	yes	no	NA	yes	multi-party	no	first	170	restricted	0.0407045241555325	Audible	Niger-Congo	FALSE	1385	O	0.470588235294118	open	TRUE	-2.14006616349627	-0.379489621704904	0.268263986594679	-0.669695416210254	-1.04184316674849
1830	Siwu	other	overlap	no	no	no	no	multi-party	no	first	170	open	0.0407045241555325	Audible	Niger-Congo	FALSE	1386	R1	0.851851851851852	restricted	TRUE	-1.09861228866811	0.810930216216329	-1.09861228866811	0.224974495042235	-0.792246782040526
1831	Siwu	1PP	overlap	no	no	yes	NA	multi-party	no	first	170	restricted	0.0407045241555325	Audible	Niger-Congo	FALSE	1387	O	0.878787878787879	open	TRUE	-2.80336038090653	-0.0588405000229335	0	0.4856693687923	-1.04184316674849
1832	Siwu	2PP	no	no	NA	NA	NA	multi-party	no	first	170	open	0.0407045241555325	Audible	Niger-Congo	FALSE	1388	R1	1	restricted	FALSE	2.30258509299405	0.54654370636807	-2.94443897916644	-0.217393179070161	0.286416394714934
1836	Siwu	1PP	noise	no	no	no	no	multi-party	no	first	170	restricted	0.0407045241555325	Audible	Niger-Congo	FALSE	1391	R1	0.851851851851852	restricted	TRUE	0	0.993251773010283	-1.68639895357023	0.224974495042235	-0.394184763624107
1837	Siwu	1PP	noise	no	no	NA	no	multi-party	no	first	170	restricted	0.0407045241555325	Audible	Niger-Congo	FALSE	1392	O	0.222222222222222	open	TRUE	-0.847297860387204	-0.105360515657826	-0.251314428280906	-1.07606680223224	-0.792246782040526
1838	Siwu	other	noise	yes	no	NA	NA	multi-party	no	first	170	open	0.0407045241555325	Audible	Niger-Congo	FALSE	1393	R1	1	restricted	TRUE	1.38629436111989	1.97408102602201	-3.58351893845611	0.600245755008535	-0.579530163693602
1840	Siwu	other	no	no	no	NA	NA	multi-party	no	first	170	restricted	0.0407045241555325	Audible	Niger-Congo	FALSE	1394	O	1	open	FALSE	0.693147180559945	1.09861228866811	-2.19722457733622	-1.07606680223224	-1.04184316674849
1842	Siwu	1PP	no	no	no	NA	NA	multi-party	no	first	170	restricted	0.0407045241555325	Audible	Niger-Congo	FALSE	1395	R1	0.785714285714286	restricted	FALSE	-1.02961941718116	0.793230639116928	-1.09861228866811	0.805254131553834	-0.394184763624107
1843	Siwu	1PP	overlap	no	no	no	NA	multi-party	no	first	170	restricted	0.0407045241555325	Audible	Niger-Congo	FALSE	1396	O	1	open	TRUE	-1.29928298413026	-2.63905732961526	2.39789527279837	-2.59351298175464	-0.792246782040526
1844	Siwu	1PP	overlap	yes	yes	NA	no	multi-party	yes	first	170	open	0.0407045241555325	Audible	Niger-Congo	FALSE	1397	O	0.4	open	TRUE	-1.46633706879343	0.22314355131421	-0.430782916092454	-0.154091720436017	-0.792246782040526
1852	Siwu	1PP	overlap	no	yes	yes	no	multi-party	yes	first	100	NA	0.0407045241555325	Audible	Niger-Congo	FALSE	881	O	0.642857142857143	open	TRUE	-1.09861228866811	0.559615787935423	-0.847297860387204	-0.583767307518618	-1.04184316674849
1853	Siwu	2PP	no	no	no	NA	NA	multi-party	no	first	100	open	0.0407045241555325	Audible	Niger-Congo	FALSE	882	R2	1	restricted	FALSE	0.693147180559945	-0.405465108108164	-0.693147180559945	-1.82919709941277	-0.579530163693602
1854	Siwu	other	no	no	no	no	yes	multi-party	no	first	100	restricted	0.0407045241555325	Audible	Niger-Congo	FALSE	883	R2	0.941176470588235	restricted	FALSE	0.916290731874155	0.887303195000903	-2.14006616349627	-0.352992086931771	-0.394184763624107
1857	Siwu	other	overlap	no	no	yes	yes	multi-party	no	first	100	restricted	0.0407045241555325	Audible	Niger-Congo	FALSE	849	R1	0.653846153846154	restricted	TRUE	-0.693147180559945	0.367724780125317	-0.773189888233482	0.176548462372813	-0.229962934984982
1859	Siwu	other	no	yes	no	no	no	multi-party	no	first	100	restricted	0.0407045241555325	Audible	Niger-Congo	FALSE	851	O	0.810810810810811	open	FALSE	-2.91777073208428	-0.773189888233482	0.72054615474806	-0.283600101383767	-1.04184316674849
1860	Siwu	other	no	no	no	no	no	multi-party	no	first	100	open	0.0407045241555325	Audible	Niger-Congo	FALSE	852	R2	0.9	restricted	FALSE	0.8754687373539	-1.58045037556085	0.356674943938732	-1.33220560402994	1.3241959203165
1861	Siwu	2PP	no	no	no	no	no	multi-party	no	first	100	restricted	0.0407045241555325	Audible	Niger-Congo	FALSE	853	R2	1	restricted	FALSE	1.20397280432594	0.325422400434628	-1.79175946922805	-0.283600101383767	0.286416394714934
1862	Siwu	1PP	no	yes	no	no	no	dyadic	no	first	99	NA	0.0407045241555325	Audible	Niger-Congo	FALSE	830	R1	0.84	restricted	FALSE	-0.693147180559945	0.510825623765991	-0.916290731874155	0.126440317871813	-0.394184763624107
1865	Siwu	1PP	overlap	yes	yes	NA	NA	multi-party	yes	first	99	restricted	0.0407045241555325	Audible	Niger-Congo	FALSE	833	O	0	open	TRUE	-1.46633706879343	-0.207639364778244	0	-0.669695416210254	-0.792246782040526
1866	Siwu	1PP	overlap	no	no	NA	yes	multi-party	no	first	99	open	0.0407045241555325	Audible	Niger-Congo	FALSE	834	O	0.2	open	TRUE	-0.916290731874155	-0.559615787935423	0.22314355131421	-1.82919709941277	-1.04184316674849
1867	Siwu	other	overlap	yes	yes	NA	NA	multi-party	no	first	99	open	0.0407045241555325	Audible	Niger-Congo	FALSE	835	O	NA	open	TRUE	1.38629436111989	-1.6094379124341	0	-2.59351298175464	-0.579530163693602
1868	Siwu	other	overlap	yes	yes	NA	NA	multi-party	no	first	99	open	0.0407045241555325	Audible	Niger-Congo	FALSE	836	O	0	open	TRUE	-0.510825623765991	-0.470003629245736	0	-1.64385169934328	-0.792246782040526
1869	Siwu	1PP	no	yes	no	no	NA	multi-party	yes	first	99	open	0.0407045241555325	Audible	Niger-Congo	FALSE	837	O	0.208333333333333	open	FALSE	-2.07944154167984	-0.351397886837889	0.233614851181505	-0.217393179070161	-0.792246782040526
1870	Siwu	1PP	no	yes	no	no	NA	multi-party	no	first	99	open	0.0407045241555325	Audible	Niger-Congo	FALSE	838	O	0	open	FALSE	-2.36712361413162	-0.0896121586896872	0	0.445361835532061	-0.792246782040526
1871	Siwu	2PP	no	yes	no	NA	NA	multi-party	no	first	99	open	0.0407045241555325	Audible	Niger-Congo	FALSE	839	R2	1	restricted	FALSE	1.94591014905531	0	-2.07944154167984	-1.19845923246774	-0.0825386683107729
1872	Siwu	2PP	overlap	yes	no	NA	NA	multi-party	no	first	99	restricted	0.0407045241555325	Audible	Niger-Congo	FALSE	840	O	0	open	TRUE	-1.46633706879343	-0.207639364778244	0	-0.669695416210254	-0.792246782040526
1873	Siwu	other	no	no	no	yes	no	dyadic	no	first	99	open	0.0407045241555325	Audible	Niger-Congo	FALSE	841	R2	0.866666666666667	restricted	FALSE	0.693147180559945	0.510825623765991	-1.6094379124341	-0.502670726009725	-0.229962934984982
1874	Siwu	other	no	no	no	no	yes	multi-party	no	first	70	NA	0.0407045241555325	Audible	Niger-Congo	FALSE	536	R2	1	restricted	FALSE	1.17865499634165	-1.04145387482816	-0.405465108108164	-1.47962987070415	0.579971519508917
1875	Siwu	other	overlap	no	no	NA	NA	multi-party	yes	first	70	restricted	0.0407045241555325	Audible	Niger-Congo	FALSE	549	O	0.0526315789473684	open	TRUE	-1.55814461804655	-0.245122458032985	0.0540672212702758	-0.283600101383767	-0.579530163693602
1876	Siwu	other	no	no	no	NA	NA	multi-party	yes	first	70	open	0.0407045241555325	Audible	Niger-Congo	FALSE	550	R1	0.882352941176471	restricted	FALSE	-0.194156014440958	-0.725937003382936	0.125163142954006	-0.502670726009725	0.665899628200553
1877	Siwu	other	no	no	no	no	no	multi-party	yes	first	70	restricted	0.0407045241555325	Audible	Niger-Congo	FALSE	537	R2	0.80952380952381	restricted	FALSE	0.200670695462151	0.048790164169432	-0.847297860387204	-0.0934513998983739	0.391046866173292
1878	Siwu	other	no	no	no	NA	NA	multi-party	no	first	70	restricted	0.0407045241555325	Audible	Niger-Congo	FALSE	538	R2	0.909090909090909	restricted	FALSE	1.46633706879343	0.318453731118535	-1.99243016469021	-0.035257471025913	0.579971519508917
1880	Siwu	other	no	no	no	NA	NA	multi-party	no	first	70	restricted	0.0407045241555325	Audible	Niger-Congo	FALSE	540	R2	0.935483870967742	restricted	FALSE	2.03688192726104	0.175890666463664	-2.33537491581704	0.403895700187915	1.27034675919508
1881	Siwu	other	no	no	no	NA	yes	multi-party	no	first	70	restricted	0.0407045241555325	Audible	Niger-Congo	FALSE	541	R2	0.833333333333333	restricted	FALSE	0	0.613104472886409	-1.30625165344635	0.984722314251242	0.579971519508917
1882	Siwu	other	no	no	no	NA	NA	multi-party	no	first	70	restricted	0.0407045241555325	Audible	Niger-Congo	FALSE	542	R2	0.857142857142857	restricted	FALSE	-1.09861228866811	0.154150679827258	-0.441832752279039	-0.583767307518618	-0.792246782040526
1883	Siwu	other	no	no	no	NA	yes	multi-party	no	first	70	restricted	0.0407045241555325	Audible	Niger-Congo	FALSE	543	R2	1	restricted	FALSE	2.56494935746154	-0.559615787935423	-2.07944154167984	-1.19845923246774	0.579971519508917
1884	Siwu	1PP	overlap	no	no	yes	yes	multi-party	no	first	70	restricted	0.0407045241555325	Audible	Niger-Congo	FALSE	544	R1	1	restricted	TRUE	1.6094379124341	2.42774823594805	-4.21950770517611	1.4597087826151	-0.394184763624107
1887	Siwu	other	no	no	no	no	no	multi-party	no	first	70	restricted	0.0407045241555325	Audible	Niger-Congo	FALSE	547	O	0.363636363636364	open	FALSE	-0.847297860387204	0.0953101798043249	-0.451985123743057	-0.858620069545879	-0.792246782040526
1888	Siwu	other	no	no	no	no	yes	dyadic	no	first	202	NA	0.0407045241555325	Audible	Niger-Congo	FALSE	1818	R2	0.866666666666667	restricted	FALSE	1.70474809223843	0.143100843640673	-2.01490302054226	-0.502670726009725	0.391046866173292
1890	Siwu	1PP	no	no	no	yes	yes	dyadic	no	first	202	restricted	0.0407045241555325	Audible	Niger-Congo	FALSE	1820	O	0.46	open	FALSE	-3.02042488614436	0.150822889734584	-0.198450938723838	1.0399048027348	-1.04184316674849
1891	Siwu	1PP	no	no	no	no	yes	dyadic	no	first	202	open	0.0407045241555325	Audible	Niger-Congo	FALSE	1821	R1	0.764705882352941	restricted	FALSE	-2.19722457733622	0.125163142954006	-0.230523658611832	0.524881288810584	-0.792246782040526
1894	Siwu	other	no	no	no	yes	no	dyadic	no	first	202	restricted	0.0407045241555325	Audible	Niger-Congo	FALSE	1824	R2	0.959183673469388	restricted	FALSE	0.241162056816888	0.672944473242426	-1.49392502531226	1.0125773808306	0.665899628200553
1895	Siwu	other	no	no	no	no	no	dyadic	yes	first	202	restricted	0.0407045241555325	Audible	Niger-Congo	FALSE	1825	R2	1	restricted	FALSE	2.39789527279837	0.22314355131421	-2.70805020110221	-0.502670726009725	0.391046866173292
1897	Siwu	other	no	no	no	yes	yes	dyadic	yes	first	202	restricted	0.0407045241555325	Audible	Niger-Congo	FALSE	1826	R2	1	restricted	FALSE	0	1.44691898293633	-2.14006616349627	-0.352992086931771	-1.04184316674849
1898	Siwu	2PP	no	no	no	yes	no	dyadic	no	first	202	restricted	0.0407045241555325	Audible	Niger-Congo	FALSE	1827	R2	1	restricted	FALSE	1.50407739677627	0.167054084663166	-1.87180217690159	-0.669695416210254	0.173600133486931
1900	Siwu	other	no	no	no	yes	yes	dyadic	no	first	202	restricted	0.0407045241555325	Audible	Niger-Congo	FALSE	1829	R2	0.8	restricted	FALSE	1.87180217690159	-1.09861228866811	-0.916290731874155	-1.64385169934328	0.579971519508917
1902	Siwu	1PP	no	no	no	yes	no	dyadic	no	first	202	restricted	0.0407045241555325	Audible	Niger-Congo	FALSE	1831	O	0.8	open	FALSE	-2.15948424935337	0.0339015516756814	-0.143100843640673	0.361202380721499	-0.792246782040526
1903	Siwu	1PP	no	no	no	yes	no	dyadic	no	first	202	open	0.0407045241555325	Audible	Niger-Congo	FALSE	1805	R2	0.944444444444444	restricted	FALSE	2.01490302054226	0.0571584138399486	-2.19722457733622	-0.283600101383767	0.746996209709446
1904	Siwu	other	no	no	no	no	no	dyadic	no	first	202	restricted	0.0407045241555325	Audible	Niger-Congo	FALSE	1806	R2	0.818181818181818	restricted	FALSE	0.847297860387204	0.0953101798043249	-1.29928298413026	-0.858620069545879	-0.0825386683107729
1905	Siwu	1PP	no	no	no	no	yes	dyadic	no	first	202	restricted	0.0407045241555325	Audible	Niger-Congo	FALSE	1807	R1	0.794117647058823	restricted	FALSE	-2.83321334405622	-0.216223108469636	0.159064694629687	0.317207019437389	-1.04184316674849
1906	Siwu	other	no	no	no	no	no	dyadic	no	first	202	restricted	0.0407045241555325	Audible	Niger-Congo	FALSE	1808	R2	0.9	restricted	FALSE	-0.182321556793955	-0.0953101798043249	-0.510825623765991	-0.963250541004236	-0.394184763624107
1908	Siwu	1PP	no	no	no	NA	yes	multi-party	no	first	202	restricted	0.0407045241555325	Audible	Niger-Congo	FALSE	1810	R1	0.727272727272727	restricted	FALSE	-0.154150679827258	-0.167054084663166	-0.451985123743057	-0.858620069545879	-0.229962934984982
1909	Siwu	other	no	no	no	yes	NA	dyadic	no	first	202	restricted	0.0407045241555325	Audible	Niger-Congo	FALSE	1811	R2	0.857142857142857	restricted	FALSE	-0.268263986594679	0.490622916448471	-1.05860695405441	1.0125773808306	0.579971519508917
1910	Siwu	1PP	no	no	no	yes	no	dyadic	yes	first	202	restricted	0.0407045241555325	Audible	Niger-Congo	FALSE	1812	R2	0.963636363636364	restricted	FALSE	1.25276296849537	1.81010860789625	-3.31418600467253	1.1692778710321	-0.0825386683107729
1911	Siwu	other	no	no	no	yes	yes	dyadic	no	first	202	restricted	0.0407045241555325	Audible	Niger-Congo	FALSE	1813	R2	1	restricted	FALSE	1.79175946922805	1.6094379124341	-3.55534806148941	0.563055583373494	-0.229962934984982
1914	Siwu	other	no	no	no	yes	yes	multi-party	no	first	70	NA	0.0407045241555325	Audible	Niger-Congo	FALSE	548	R2	0.714285714285714	restricted	FALSE	0	0.271933715483642	-0.965080896043587	-0.0934513998983739	0.0512077032514333
1915	Siwu	other	no	no	no	yes	yes	multi-party	yes	first	70	restricted	0.0407045241555325	Audible	Niger-Congo	FALSE	551	R1	0.666666666666667	restricted	FALSE	-0.741937344729377	-0.0327898228229908	-0.356674943938732	0.361202380721499	0.286416394714934
1917	Siwu	other	overlap	no	no	yes	no	multi-party	yes	first	70	open	0.0407045241555325	Audible	Niger-Congo	FALSE	531	R1	0.693877551020408	restricted	TRUE	-1.11923157587085	-0.303186258987746	0.0206192872027356	0.984722314251242	0.82377579153367
1919	Siwu	other	overlap	no	no	no	no	multi-party	yes	first	70	restricted	0.0407045241555325	Audible	Niger-Congo	FALSE	533	O	0	open	TRUE	-0.287682072451781	-0.559615787935423	0	-1.82919709941277	-0.792246782040526
1920	Siwu	1PP	no	no	no	yes	yes	multi-party	yes	first	70	open	0.0407045241555325	Audible	Niger-Congo	FALSE	534	R1	0.696969696969697	restricted	FALSE	-1.88706964903238	-0.80437281567017	0.663294217410264	-0.352992086931771	-0.394184763624107
1921	Siwu	other	no	no	no	yes	yes	multi-party	yes	first	70	restricted	0.0407045241555325	Audible	Niger-Congo	FALSE	535	R2	0.9	restricted	FALSE	-1.32175583998232	0.0512932943875505	-0.287682072451781	-0.154091720436017	-0.579530163693602
1922	Siwu	other	no	no	no	no	no	multi-party	no	first	100	NA	0.0407045241555325	Audible	Niger-Congo	FALSE	854	R2	1	restricted	FALSE	1.25276296849537	0.664976303593249	-2.16905370036952	0.563055583373494	0.665899628200553
1923	Siwu	other	no	no	no	yes	no	multi-party	no	first	100	restricted	0.0407045241555325	Audible	Niger-Congo	FALSE	855	R2	0.823529411764706	restricted	FALSE	0.362905493689368	-0.83034830207343	-0.0606246218164349	-0.352992086931771	1.27034675919508
1924	Siwu	other	no	no	no	NA	yes	multi-party	no	first	100	restricted	0.0407045241555325	Audible	Niger-Congo	FALSE	856	R2	0.963636363636364	restricted	FALSE	1.38629436111989	1.70474809223843	-3.31418600467253	1.1692778710321	0.0512077032514333
1925	Siwu	other	overlap	no	yes	NA	yes	multi-party	yes	first	100	restricted	0.0407045241555325	Audible	Niger-Congo	FALSE	857	R2	0.9375	restricted	TRUE	0.693147180559945	1.26851132546351	-2.36712361413162	0.445361835532061	-0.229962934984982
1926	Siwu	1PP	no	yes	NA	no	no	multi-party	yes	first	100	restricted	0.0407045241555325	Audible	Niger-Congo	FALSE	858	O	0.655172413793103	open	FALSE	-1.54044504094715	0.534082485930258	-0.728238500371215	0.317207019437389	-0.792246782040526
1930	Siwu	other	no	no	no	no	no	multi-party	no	first	100	restricted	0.0407045241555325	Audible	Niger-Congo	FALSE	862	R2	0.92	restricted	FALSE	0.916290731874155	1.27296567581289	-2.52572864430826	0.126440317871813	-0.394184763624107
1934	Siwu	1PP	overlap	no	yes	NA	NA	multi-party	no	first	99	restricted	0.0407045241555325	Audible	Niger-Congo	FALSE	844	R1	0.571428571428571	restricted	TRUE	-1.09861228866811	0.559615787935423	-0.847297860387204	-0.0934513998983739	-0.792246782040526
1935	Siwu	other	no	no	no	NA	yes	multi-party	no	first	100	NA	0.0407045241555325	Audible	Niger-Congo	FALSE	864	O	0.925925925925926	open	FALSE	-1.38629436111989	0.993251773010283	-1.21639532432449	0.224974495042235	-1.04184316674849
1936	Siwu	1PP	no	no	no	NA	yes	multi-party	no	first	100	open	0.0407045241555325	Audible	Niger-Congo	FALSE	865	R1	0.8125	restricted	FALSE	-1.67397643357167	-0.864997437486605	0.693147180559945	-1.19845923246774	-0.792246782040526
1937	Siwu	other	no	no	no	no	no	multi-party	no	first	100	restricted	0.0407045241555325	Audible	Niger-Congo	FALSE	866	R2	0.931034482758621	restricted	FALSE	1.73460105538811	0.371563556432483	-2.26868354131836	0.317207019437389	0.8966748487874
1938	Siwu	1PP	overlap	no	no	NA	yes	multi-party	no	first	100	restricted	0.0407045241555325	Audible	Niger-Congo	FALSE	867	O	0.342105263157895	open	TRUE	-2.52572864430826	0.341749293722057	-0.418710334858185	0.671867963820626	-1.04184316674849
1939	Siwu	1PP	no	no	no	NA	NA	multi-party	no	first	100	open	0.0407045241555325	Audible	Niger-Congo	FALSE	868	R2	1	restricted	FALSE	0.693147180559945	1.25276296849537	-2.35137525716348	-0.0934513998983739	-0.579530163693602
1940	Siwu	other	no	no	no	NA	NA	multi-party	no	first	100	restricted	0.0407045241555325	Audible	Niger-Congo	FALSE	869	R1	0.875	restricted	FALSE	1.16315080980568	-0.271933715483642	-1.16315080980568	-0.425891144185501	0.82377579153367
1943	Siwu	other	no	no	no	NA	NA	multi-party	no	first	100	restricted	0.0407045241555325	Audible	Niger-Congo	FALSE	870	R2	0.729166666666667	restricted	FALSE	-0.693147180559945	0.575364144903562	-0.980829253011726	0.984722314251242	0.173600133486931
1944	Siwu	1PP	no	no	no	NA	no	multi-party	no	first	100	restricted	0.0407045241555325	Audible	Niger-Congo	FALSE	871	R2	0.9	restricted	FALSE	1.25276296849537	0.105360515657826	-1.6094379124341	-0.963250541004236	-0.0825386683107729
1945	Siwu	other	no	yes	no	no	no	multi-party	no	first	100	restricted	0.0407045241555325	Audible	Niger-Congo	FALSE	872	O	0.5	open	FALSE	-0.847297860387204	-0.105360515657826	-0.251314428280906	-0.283600101383767	-0.229962934984982
1946	Siwu	other	no	no	no	yes	NA	multi-party	no	first	100	open	0.0407045241555325	Audible	Niger-Congo	FALSE	873	R1	0.642857142857143	restricted	FALSE	-0.405465108108164	-0.0689928714869514	-0.441832752279039	-0.583767307518618	-0.229962934984982
1948	Siwu	1PP	no	no	no	NA	NA	multi-party	no	first	100	restricted	0.0407045241555325	Audible	Niger-Congo	FALSE	874	R1	1	restricted	FALSE	1.09861228866811	1.65822807660353	-3.04452243772342	-0.0934513998983739	-0.792246782040526
1950	Siwu	1PP	overlap	no	no	no	yes	multi-party	no	first	100	restricted	0.0407045241555325	Audible	Niger-Congo	FALSE	875	R2	1	restricted	TRUE	1.6094379124341	1.46633706879343	-3.25809653802148	0.176548462372813	-0.394184763624107
1952	Siwu	other	no	no	no	NA	yes	multi-party	no	first	100	restricted	0.0407045241555325	Audible	Niger-Congo	FALSE	876	R2	0.791666666666667	restricted	FALSE	-1.79175946922805	0.538996500732687	-0.693147180559945	0.984722314251242	-0.579530163693602
1953	Siwu	other	no	no	no	NA	no	multi-party	no	first	100	restricted	0.0407045241555325	Audible	Niger-Congo	FALSE	877	R2	0.871794871794872	restricted	FALSE	-0.998528830111127	0.405465108108164	-0.719122666963206	0.706388369946685	-0.0825386683107729
1954	Siwu	2PP	no	no	no	yes	NA	multi-party	no	first	100	restricted	0.0407045241555325	Audible	Niger-Congo	FALSE	878	R2	1	restricted	FALSE	1.38629436111989	-0.356674943938732	-1.25276296849537	-1.33220560402994	0.0512077032514333
1955	Siwu	other	no	no	no	yes	NA	multi-party	no	first	100	restricted	0.0407045241555325	Audible	Niger-Congo	FALSE	879	R2	0.727272727272727	restricted	FALSE	-0.470003629245736	0.526093095896779	-1.01160091167848	-0.035257471025913	-0.394184763624107
1956	Siwu	other	noise	no	no	yes	yes	multi-party	no	first	100	restricted	0.0407045241555325	Audible	Niger-Congo	FALSE	880	O	0.470588235294118	open	TRUE	-1.87180217690159	0.125163142954006	-0.268263986594679	-0.352992086931771	-1.04184316674849
1959	Siwu	1PP	overlap	no	yes	NA	yes	multi-party	no	first	101	NA	0.0407045241555325	Audible	Niger-Congo	FALSE	894	R2	0.894736842105263	restricted	TRUE	-0.998528830111127	-0.424883193965266	0.111225635110224	-0.352992086931771	-0.0825386683107729
1960	Siwu	other	no	no	no	NA	NA	multi-party	yes	first	101	restricted	0.0407045241555325	Audible	Niger-Congo	FALSE	886	R2	1	restricted	FALSE	1.38629436111989	1.50407739677627	-3.11351530921037	0.897777107709616	0.0512077032514333
1961	Siwu	2PP	no	no	no	no	no	multi-party	no	first	101	restricted	0.0407045241555325	Audible	Niger-Congo	FALSE	887	R2	1	restricted	FALSE	1.79175946922805	1.45528723260684	-3.40119738166216	0.361202380721499	-0.229962934984982
1963	Siwu	other	NA	NA	NA	NA	yes	multi-party	no	first	101	restricted	0.0407045241555325	Audible	Niger-Congo	FALSE	888	R1	0.723404255319149	restricted	NA	-1.28785428830664	0.239229689065834	-0.482851771723585	0.956318825369096	0.0512077032514333
1964	Siwu	other	no	no	no	NA	NA	multi-party	no	first	101	restricted	0.0407045241555325	Audible	Niger-Congo	FALSE	889	R2	0.833333333333333	restricted	FALSE	-0.117783035656384	-0.887303195000903	0.251314428280906	-0.583767307518618	0.82377579153367
1965	Siwu	1PP	no	no	no	NA	NA	multi-party	no	first	101	restricted	0.0407045241555325	Audible	Niger-Congo	FALSE	890	R2	0.4	restricted	FALSE	0	-0.336472236621213	-0.356674943938732	-0.154091720436017	0.665899628200553
1966	Siwu	other	overlap	yes	yes	NA	no	multi-party	yes	first	101	restricted	0.0407045241555325	Audible	Niger-Congo	FALSE	891	R1	1	restricted	TRUE	2.19722457733622	1.16315080980568	-3.46573590279973	0.445361835532061	0.173600133486931
1967	Siwu	1PP	no	no	no	no	yes	multi-party	no	first	101	restricted	0.0407045241555325	Audible	Niger-Congo	FALSE	892	R1	1	restricted	FALSE	2.07944154167984	1.99243016469021	-4.18965474202643	1.41865885913327	0.0512077032514333
1969	Siwu	other	no	no	no	no	yes	dyadic	no	first	202	NA	0.0407045241555325	Audible	Niger-Congo	FALSE	1815	R2	0.666666666666667	restricted	FALSE	-0.693147180559945	0.693147180559945	-1.09861228866811	0.361202380721499	-0.394184763624107
1970	Siwu	1PP	no	no	no	yes	no	dyadic	no	first	202	restricted	0.0407045241555325	Audible	Niger-Congo	FALSE	1816	R2	0.8125	restricted	FALSE	0	0.980829253011726	-1.67397643357167	0.445361835532061	-0.229962934984982
1971	Siwu	other	no	no	no	no	no	dyadic	no	first	202	restricted	0.0407045241555325	Audible	Niger-Congo	FALSE	1817	R2	0.846153846153846	restricted	FALSE	1.70474809223843	0	-1.87180217690159	-0.669695416210254	0.391046866173292
1972	Yeli	NA	noise	no	yes	NA	no	dyadic	no	first	173	NA	-0.103258280722517	Audible	Yele	FALSE	1438	O	0.620689655172414	open	TRUE	-1.70474809223843	0.802346472524937	-0.969400557188104	0.317207019437389	-1.04184316674849
1973	Yeli	other	noise	no	no	yes	yes	dyadic	yes	first	173	open	-0.103258280722517	Audible	Yele	FALSE	1439	O	0.9375	open	TRUE	-2.07944154167984	-0.251314428280906	0.133531392624523	-0.583767307518618	-1.04184316674849
1979	Yeli	other	no	no	no	yes	yes	dyadic	no	first	173	open	-0.103258280722517	Audible	Yele	FALSE	1445	O	0.866666666666667	open	FALSE	0.955511445027436	-0.182321556793955	-1.09861228866811	-0.502670726009725	0.579971519508917
1981	Yeli	other	no	no	no	yes	yes	dyadic	yes	first	173	restricted	-0.103258280722517	Audible	Yele	FALSE	1447	R2	0.9	restricted	FALSE	-0.336472236621213	-0.182321556793955	-0.356674943938732	-0.963250541004236	-0.394184763624107
1982	Yeli	other	no	no	no	NA	yes	dyadic	yes	first	173	restricted	-0.103258280722517	Audible	Yele	FALSE	1432	O	0.285714285714286	open	FALSE	-1.94591014905531	-0.470003629245736	0.336472236621213	-0.963250541004236	-1.04184316674849
1983	Yeli	other	no	no	no	yes	yes	dyadic	no	first	173	open	-0.103258280722517	Audible	Yele	FALSE	1433	O	0.645161290322581	open	FALSE	-2.23359222150709	0	-0.101782694309942	0.403895700187915	-0.792246782040526
1984	Yeli	other	no	no	no	yes	yes	multi-party	no	first	173	open	-0.103258280722517	Audible	Yele	FALSE	1434	O	0.868421052631579	open	FALSE	-2.2512917986065	-1.94591014905531	1.84582669049833	-1.47962987070415	-0.579530163693602
1985	Yeli	other	no	no	no	yes	no	dyadic	no	first	173	open	-0.103258280722517	Audible	Yele	FALSE	1435	R2	0.842105263157895	restricted	FALSE	0.916290731874155	0.305381649551182	-1.55814461804655	-0.217393179070161	0.286416394714934
1986	Yeli	1PP	no	no	no	no	yes	multi-party	no	first	173	restricted	-0.103258280722517	Audible	Yele	FALSE	1436	R2	0.9	restricted	FALSE	0	0.762140052046897	-1.45528723260684	0.361202380721499	-0.0825386683107729
1987	Yeli	other	no	yes	no	NA	NA	dyadic	no	first	173	restricted	-0.103258280722517	Audible	Yele	FALSE	1437	O	0	open	FALSE	-2.2512917986065	-0.100083458556983	0	-0.217393179070161	-1.04184316674849
1988	Yeli	other	no	no	no	yes	yes	dyadic	no	first	176	NA	-0.103258280722517	Audible	Yele	FALSE	1471	O	0.764705882352941	open	FALSE	-1.38629436111989	1.22377543162212	-1.44691898293633	-0.352992086931771	-1.34384604603547
1989	Yeli	other	no	no	no	yes	yes	dyadic	no	first	176	open	-0.103258280722517	Audible	Yele	FALSE	1472	O	0.32	open	FALSE	-2.83321334405622	0.328504066972036	-0.385662480811985	0.126440317871813	-1.34384604603547
1990	Yeli	other	no	no	no	yes	yes	dyadic	yes	first	176	open	-0.103258280722517	Audible	Yele	FALSE	1473	NA	0.8	restricted	FALSE	-0.619039208406224	1.17865499634165	-1.6094379124341	1.39768741543567	-0.0825386683107729
1992	Yeli	other	no	no	no	yes	yes	dyadic	no	first	176	restricted	-0.103258280722517	Audible	Yele	FALSE	1468	R2	0.975609756097561	restricted	FALSE	2.52572864430826	0.417735200699979	-3.02042488614436	0.773045841405957	1.37610725359098
1993	Yeli	other	no	no	no	yes	yes	dyadic	no	first	176	restricted	-0.103258280722517	Audible	Yele	FALSE	1469	R2	0.931034482758621	restricted	FALSE	0.810930216216329	0.802346472524937	-1.98100146886658	0.317207019437389	0.173600133486931
1994	Yeli	other	no	no	no	yes	yes	dyadic	no	first	176	restricted	-0.103258280722517	Audible	Yele	FALSE	1470	R2	0.833333333333333	restricted	FALSE	0.251314428280906	0.117783035656383	-0.944461608840851	0.600245755008535	0.966066834335404
1995	Yeli	1PP	no	no	yes	yes	yes	dyadic	no	first	177	NA	-0.103258280722517	Audible	Yele	FALSE	1488	O	0	open	FALSE	-2.60268968544438	-0.071458963982145	0	0.224974495042235	-1.04184316674849
1997	Yeli	other	no	no	no	yes	yes	dyadic	no	first	177	restricted	-0.103258280722517	Audible	Yele	FALSE	1493	R2	0.94	restricted	FALSE	0.693147180559945	1.42711635564015	-2.52572864430826	1.0399048027348	0.0512077032514333
1998	Yeli	other	no	no	no	yes	yes	dyadic	no	first	177	restricted	-0.103258280722517	Audible	Yele	FALSE	1494	R1	0.363636363636364	restricted	FALSE	-0.857450231851222	-0.759105148351743	0.405465108108164	-0.035257471025913	0.665899628200553
1999	Yeli	other	no	no	no	yes	yes	dyadic	no	first	177	restricted	-0.103258280722517	Audible	Yele	FALSE	1495	R2	0.934782608695652	restricted	FALSE	0.182321556793955	1.43074612369072	-2.21920348405499	0.927344884591053	-0.229962934984982
2000	Yeli	1PP	overlap	no	yes	yes	yes	dyadic	yes	first	177	restricted	-0.103258280722517	Audible	Yele	FALSE	1475	O	1	open	TRUE	1.87180217690159	0.42744401482694	-2.4423470353692	0.0206798234759127	0.579971519508917
2001	Yeli	other	no	no	no	yes	no	dyadic	no	first	177	open	-0.103258280722517	Audible	Yele	FALSE	1476	R2	0.620689655172414	restricted	FALSE	0.526093095896779	-0.18805223150294	-0.802346472524937	0.317207019437389	1.21440946469326
2002	Yeli	other	no	no	no	yes	yes	dyadic	no	first	177	restricted	-0.103258280722517	Audible	Yele	FALSE	1477	R1	0.909090909090909	restricted	FALSE	0.916290731874155	1.145132304303	-2.39789527279837	-0.035257471025913	-0.394184763624107
2005	Yeli	other	no	no	no	yes	yes	dyadic	no	first	177	restricted	-0.103258280722517	Audible	Yele	FALSE	1480	R1	0.836734693877551	restricted	FALSE	-1.55814461804655	0.756326082181477	-0.947381318944186	1.0125773808306	-0.579530163693602
2007	Yeli	other	no	no	no	no	no	dyadic	no	first	177	restricted	-0.103258280722517	Audible	Yele	FALSE	1482	R2	0.9	restricted	FALSE	0	-0.182321556793955	-0.510825623765991	-0.963250541004236	-0.229962934984982
2009	Yeli	other	no	no	no	yes	yes	dyadic	yes	first	177	restricted	-0.103258280722517	Audible	Yele	FALSE	1484	R1	1	restricted	FALSE	0.405465108108164	0.693147180559945	-1.6094379124341	-0.154091720436017	-0.229962934984982
2010	Yeli	NA	NA	NA	NA	NA	NA	dyadic	no	first	177	restricted	-0.103258280722517	Audible	Yele	FALSE	1485	R2	0.951219512195122	restricted	NA	1.90954250488444	0.279584862219162	-2.32727770558442	0.773045841405957	1.47464143076141
2011	Yeli	1PP	no	no	no	yes	yes	dyadic	no	first	177	restricted	-0.103258280722517	Audible	Yele	FALSE	1486	R1	0.793103448275862	restricted	FALSE	-0.893817876022096	-0.0666913744986723	-0.276253376628158	0.317207019437389	0.173600133486931
2012	Yeli	1PP	no	no	no	no	no	dyadic	no	first	177	restricted	-0.103258280722517	Audible	Yele	FALSE	1487	R1	0.894736842105263	restricted	FALSE	-0.405465108108164	0.641853886172395	-1.15267950993839	-0.217393179070161	-0.579530163693602
2013	Yeli	1PP	no	no	no	yes	NA	dyadic	no	first	177	restricted	-0.103258280722517	Audible	Yele	FALSE	1490	R1	0.821428571428571	restricted	FALSE	-1.38629436111989	-1.94591014905531	1.7227665977411	-1.64385169934328	-0.0825386683107729
2014	Yeli	1PP	overlap	no	yes	yes	no	dyadic	no	first	177	restricted	-0.103258280722517	Audible	Yele	FALSE	1491	R1	0.866666666666667	restricted	TRUE	-3.40119738166216	-0.908258560176891	0.8754687373539	0.126440317871813	-1.04184316674849
2015	Yeli	2PP	no	no	no	yes	yes	dyadic	no	first	177	restricted	-0.103258280722517	Audible	Yele	FALSE	1492	R2	0.897435897435897	restricted	FALSE	0.810930216216329	1.09861228866811	-2.27726728500976	0.706388369946685	0.173600133486931
2016	Yeli	other	no	no	no	yes	yes	dyadic	no	first	178	NA	-0.103258280722517	Audible	Yele	FALSE	1496	R2	0.939393939393939	restricted	FALSE	-0.287682072451781	1.55059741241117	-2.11021320034659	0.4856693687923	-0.792246782040526
2017	Yeli	1PP	no	no	no	yes	yes	dyadic	no	first	178	restricted	-0.103258280722517	Audible	Yele	FALSE	1497	R1	0.5	restricted	FALSE	-0.619039208406224	0.0953101798043249	-0.526093095896779	-0.035257471025913	-0.0825386683107729
2019	Yeli	other	noise	no	no	yes	yes	dyadic	no	first	178	open	-0.103258280722517	Audible	Yele	FALSE	1499	R1	0.862068965517241	restricted	TRUE	-0.693147180559945	0.476924072090309	-0.882389180198474	0.317207019437389	-0.229962934984982
2020	Yeli	other	overlap	no	yes	yes	no	dyadic	no	first	174	NA	-0.103258280722517	Audible	Yele	FALSE	1461	O	0.682926829268293	open	TRUE	-3.02042488614436	-0.234839591077401	0.187211542088146	0.524881288810584	-1.04184316674849
2021	Yeli	other	noise	no	no	yes	NA	dyadic	no	first	174	open	-0.103258280722517	Audible	Yele	FALSE	1448	R2	0.875	restricted	TRUE	0.302280871872934	-0.510825623765991	-0.344840486291729	0.0745289845973343	1.27034675919508
2023	Yeli	other	noise	no	no	no	no	dyadic	no	first	174	restricted	-0.103258280722517	Audible	Yele	FALSE	1450	O	0.131578947368421	open	TRUE	-2.80336038090653	0.082238098236972	-0.141078598259905	0.671867963820626	-1.04184316674849
2025	Yeli	other	overlap	no	no	NA	yes	dyadic	no	first	174	restricted	-0.103258280722517	Audible	Yele	FALSE	1452	R1	0.866666666666667	restricted	TRUE	0.773189888233482	-0.23638877806423	-0.916290731874155	-0.502670726009725	0.579971519508917
2027	Yeli	other	no	no	no	yes	NA	dyadic	no	first	174	open	-0.103258280722517	Audible	Yele	FALSE	1454	O	0.458333333333333	open	FALSE	-1.87180217690159	0.470003629245736	-0.613104472886409	0.0745289845973343	-1.04184316674849
2028	Yeli	other	no	no	no	yes	yes	dyadic	no	first	174	open	-0.103258280722517	Audible	Yele	FALSE	1455	R2	0.848484848484849	restricted	FALSE	-2.01490302054226	-0.0298529631496812	-0.0953101798043249	0.4856693687923	-0.579530163693602
2029	Yeli	other	no	no	no	no	no	dyadic	no	first	174	restricted	-0.103258280722517	Audible	Yele	FALSE	1456	O	0.8	open	FALSE	-2.484906649788	-0.0392207131532813	-0.0408219945202552	0.126440317871813	-1.04184316674849
2030	Yeli	1PP	no	no	no	no	no	dyadic	no	first	174	open	-0.103258280722517	Audible	Yele	FALSE	1457	R1	0.842105263157895	restricted	FALSE	-0.864997437486605	-0.462623521948113	0.111225635110224	-0.352992086931771	0.0512077032514333
2031	Yeli	1PP	no	no	no	no	no	dyadic	no	first	174	restricted	-0.103258280722517	Audible	Yele	FALSE	1458	R1	0.814814814814815	restricted	FALSE	-0.916290731874155	0.65677953638907	-0.993251773010283	0.224974495042235	-0.579530163693602
2032	Yeli	other	no	yes	yes	no	no	dyadic	no	first	174	restricted	-0.103258280722517	Audible	Yele	FALSE	1459	O	0.578947368421053	open	FALSE	-2.2512917986065	-0.965080896043587	0.864997437486605	-1.19845923246774	-1.04184316674849
2033	Yeli	other	overlap	no	yes	no	no	multi-party	no	first	174	open	-0.103258280722517	Audible	Yele	FALSE	1460	O	0.333333333333333	open	TRUE	-1.79175946922805	-0.559615787935423	0.405465108108164	-1.19845923246774	-1.04184316674849
2034	Yeli	other	overlap	no	yes	yes	yes	multi-party	no	first	172	NA	-0.103258280722517	Audible	Yele	FALSE	1422	O	0	open	TRUE	-2.70805020110221	-0.0645385211375712	0	0.361202380721499	-1.04184316674849
2035	Yeli	other	noise	yes	no	yes	yes	multi-party	no	first	172	open	-0.103258280722517	Audible	Yele	FALSE	1423	O	0	open	TRUE	-1.79175946922805	-0.154150679827258	0	-0.761067428434225	-1.04184316674849
2036	Yeli	other	overlap	yes	yes	NA	NA	multi-party	yes	first	172	open	-0.103258280722517	Audible	Yele	FALSE	1424	O	0.652173913043478	open	TRUE	-2.4423470353692	-0.174353387144778	0.0909717782057268	-0.0934513998983739	-1.04184316674849
2039	Yeli	2PP	overlap	yes	no	yes	no	multi-party	no	first	172	restricted	-0.103258280722517	Audible	Yele	FALSE	1427	O	0.916666666666667	open	TRUE	-1.79175946922805	-0.441832752279039	0.287682072451781	-1.07606680223224	-1.04184316674849
2040	Yeli	other	noise	no	no	yes	yes	multi-party	no	first	172	open	-0.103258280722517	Audible	Yele	FALSE	1428	O	0.5	open	TRUE	-1.70474809223843	0.526093095896779	-0.693147180559945	-0.035257471025913	-1.04184316674849
2041	Yeli	other	no	no	no	yes	yes	multi-party	no	first	172	open	-0.103258280722517	Audible	Yele	FALSE	1429	O	0.733333333333333	open	FALSE	-3.40119738166216	-0.60077386042893	0.567984037605939	0.524881288810584	-1.04184316674849
2042	Yeli	other	overlap	no	no	NA	yes	multi-party	no	first	172	open	-0.103258280722517	Audible	Yele	FALSE	1430	O	0.547169811320755	open	TRUE	-3.27714473299218	-0.829279354884525	0.792238083204176	0.0745289845973343	-1.04184316674849
2043	Yeli	1PP	no	yes	no	yes	no	multi-party	yes	first	172	open	-0.103258280722517	Audible	Yele	FALSE	1431	O	0.684210526315789	open	FALSE	-1.79175946922805	0.998528830111127	-1.15267950993839	0.671867963820626	-1.04184316674849
2044	Yeli	other	no	yes	no	yes	no	multi-party	yes	first	172	open	-0.103258280722517	Audible	Yele	FALSE	1418	O	0.717948717948718	open	FALSE	-1.87180217690159	0.955511445027436	-1.09861228866811	0.706388369946685	-1.04184316674849
2045	Yeli	1PP	overlap	yes	no	yes	no	multi-party	yes	first	172	open	-0.103258280722517	Audible	Yele	FALSE	1419	O	0.32	open	TRUE	-2.35137525716348	0.083381608939051	-0.174353387144778	0.126440317871813	-1.04184316674849
2046	Yeli	1PP	no	no	no	yes	yes	multi-party	yes	first	172	open	-0.103258280722517	Audible	Yele	FALSE	1420	O	0.769230769230769	open	FALSE	-1.04982212449868	0.367724780125317	-0.667829372575656	0.706388369946685	-0.0825386683107729
2047	Yeli	1PP	overlap	no	yes	no	no	multi-party	yes	first	172	open	-0.103258280722517	Audible	Yele	FALSE	1421	O	0.810126582278481	open	TRUE	-3.67630067190708	-0.565807758183344	0.540806455977927	0.927344884591053	-1.04184316674849
2048	Yeli	other	no	no	no	yes	yes	multi-party	no	first	175	NA	-0.103258280722517	Audible	Yele	FALSE	1462	R1	0.91304347826087	restricted	FALSE	-0.893817876022096	-0.298492988555997	-0.0444517625708338	0.0206798234759127	0.173600133486931
2049	Yeli	other	no	no	no	no	no	multi-party	no	first	175	restricted	-0.103258280722517	Audible	Yele	FALSE	1465	R1	0.818181818181818	restricted	FALSE	-1.14862270924277	-0.204794412646013	-0.0706175672139534	0.867590642513199	0.579971519508917
2050	Yeli	other	no	no	no	yes	yes	multi-party	no	first	175	restricted	-0.103258280722517	Audible	Yele	FALSE	1463	R2	0.790697674418605	restricted	FALSE	-1.81528996663825	-0.82098055206983	0.670157662335247	-0.035257471025913	-0.0825386683107729
2051	Yeli	other	no	no	yes	yes	yes	multi-party	no	first	175	restricted	-0.103258280722517	Audible	Yele	FALSE	1464	R2	0.823529411764706	restricted	FALSE	-1.73460105538811	-0.644357016390513	0.481838086892738	1.3548072164333	0.966066834335404
2052	Yeli	other	no	yes	no	no	no	multi-party	no	first	175	restricted	-0.103258280722517	Audible	Yele	FALSE	1466	R2	0.928571428571429	restricted	FALSE	0.693147180559945	1.25276296849537	-2.35137525716348	0.805254131553834	0.0512077032514333
